# Supplementary material for: Multi-omics analysis reveals the molecular basis of flavonoid accumulation in fructus of Gardenia (Gardenia jasminoides Ellis)
Source: BMC Genomics. 2023 Oct 4;24:588. doi: 10.1186/s12864-023-09666-x (PMC10548582; doi:10.1186/s12864-023-09666-x)
Supplement: Supplementary file 3 — Supplementary Material 3 [file 12864_2023_9666_MOESM3_ESM.xlsx]

## Sheet: Table S1
	Table S1 Statistics of identified metabolites
	Mode	Candidated Metabolite	All feature	All annotated	MS1 hmdb Identified Feature	MS1 KEGG	MS2
	Pos	23000	9703	7067	6276	5481	1129
	Neg	20090	8621	4976	3978	3439	592
	Total	43090	18324	12043	10254	8920	1721

## Sheet: Table S2
	Table S2 Statistics for differential metabolites between different group comparisons
	Mode	Comparison	All	Up	Down
	POS	T1_K/T1_P	6667	769	1229
	POS	T2_K/T2_P	6667	997	1036
	POS	T3_K/T3_P	6667	1033	1113
	POS	T3_P/T2_P	6667	656	508
	POS	T2_P/T1_P	6667	526	618
	POS	T3_P/T1_P	6667	759	606
	POS	T3_K/T2_K	6667	777	690
	POS	T2_K/T1_K	6667	1199	699
	POS	T3_K/T1_K	6667	1188	665
	NEG	T1_K/T1_P	6086	687	1207
	NEG	T2_K/T2_P	6086	989	991
	NEG	T3_K/T3_P	6086	1026	1086
	NEG	T3_P/T2_P	6086	647	516
	NEG	T2_P/T1_P	6086	621	569
	NEG	T3_P/T1_P	6086	769	573
	NEG	T3_K/T2_K	6086	803	702
	NEG	T2_K/T1_K	6086	1145	613
	NEG	T3_K/T1_K	6086	1180	690

## Sheet: Table S3
Table S3 Comparison of Flavonoid & Geniposide contents in fruit peel and kernel
Flavonoid & Geniposide in POS
ID	sample	regulated	cjrT1_R_2	cjrT1_R_8	cjrT1_R_15	cjrT1_R_22	cjrT1_R_28	cjrT1_R_35	cjrT1_W_5	cjrT1_W_12	cjrT1_W_18	cjrT1_W_25	cjrT1_W_32	cjrT1_W_38	cjrT2_R_3	cjrT2_R_9	cjrT2_R_16	cjrT2_R_23	cjrT2_R_29	cjrT2_R_36	cjrT2_W_6	cjrT2_W_13	cjrT2_W_19	cjrT2_W_26	cjrT2_W_33	cjrT2_W_39	cjrT3_R_4	cjrT3_R_10	cjrT3_R_17	cjrT3_R_24	cjrT3_R_30	cjrT3_R_37	cjrT3_W_7	cjrT3_W_14	cjrT3_W_20	cjrT3_W_27	cjrT3_W_34	cjrT3_W_40	QC_1	QC_11	QC_21	QC_31	QC_41	MS2Metabolite	MS2class	MS1hmdbName	MS1hmdbSuperClass	MS1hmdbTokegg	MS1hmdbTobiocyc
M263T161	T1_K:T1_P	none	3560.09	2765.55	3636.18	2921.25	3857.66	3409.49	5365.45	4925.16	4822.65	2930.2	6758.62	5824.8	3253.84	3062.96	3176.69	2440.81	2849.28	666.461	5323.29	5953.44	6250.08	5371.35	4991.21	3587.15	2321.96	795.279	1257.98	2523.9	1506.5	1849.55	1390.32	1170.62	1419.75	1312.57	1136.85	732.096	4765.39	3234.87	3222.87	2789.01	3798.29	-	-	Cinoxacin;5-Fluorouridine;7-hydroxy-3-phenyl-3,4-dihydro-2H-1-benzopyran-4-one;1-(2-hydroxyphenyl)-3-(4-hydroxyphenyl)prop-2-en-1-one;3-(3,4-dihydroxyphenyl)-1-phenylprop-2-en-1-one;3-(2,4-dihydroxyphenyl)-1-phenylprop-2-en-1-one;1,3-bis(4-hydroxyphenyl)prop-2-en-1-one;1-(3-hydroxyphenyl)-3-(4-hydroxyphenyl)prop-2-en-1-one;4-(3-benzoyloxiran-2-yl)phenol;2',5'-Dihydroxychalcone;3',4'-Dihydroxychal…	Organoheterocyclic compounds;Nucleosides, nucleotides, and analogues;Phenylpropanoids and polyketides;Unknow;Phenylpropanoids and polyketides;Phenylpropanoids and polyketides;Unknow;Phenylpropanoids and polyketides;Organic oxygen compounds;Phenylpropanoids and polyketides;Phenylpropanoids and polyketides;Lipids and lipid-like molecules;Phenylpropanoids and polyketides;Benzenoids;Lipids and lipid-…	C08052;C16633;-;-;-;-;-;-;-;-;-;-;-;-;-;-;-;-;-;-;-;-;-;-;-;-;-;C16038	-;-;-;-;-;-;-;-;-;-;-;-;-;-;-;-;-;-;-;-;-;-;-;-;-;-;-;-
M401T235	T1_K:T1_P	none	3207.94	1629.61	2452.75	2271.16	2175.61	2170.09	2487.4	1910.83	3327.15	2210.32	3200.16	2201.61	813.921	817.453	1030.54	702.185	1003.53	777.46	5789.26	5921.85	7575.07	6807.7	5881.02	5588.08	4187.84	3872.16	2969.87	2104.35	2481.76	4110.52	4350.31	4372.57	3805.92	4248.46	4310.11	4926.4	2341.88	2393.11	2725.42	2341.03	2715.48	-	-	5-hydroxy-7-methoxy-2-phenyl-8-(3,4,5-trihydroxyoxan-2-yl)-4H-chromen-4-one;3,4,5-trihydroxy-6-{3-[(2E)-3-phenylprop-2-enoyl]phenoxy}oxane-2-carboxylic acid;3,4,5-trihydroxy-6-{4-[(2E)-3-phenylprop-2-enoyl]phenoxy}oxane-2-carboxylic acid;5-Hydroxyflavone;3,4-DHPEA-EA;Gibberellin A32;2-(3,4-Dihydroxyphenylethyl)-6-epi-elenaiate	Phenylpropanoids and polyketides;Phenylpropanoids and polyketides;Phenylpropanoids and polyketides;Phenylpropanoids and polyketides;Lipids and lipid-like molecules;Lipids and lipid-like molecules;Benzenoids	-;-;-;-;-;-;-	-;-;-;-;-;-;-
M418T56	T1_K:T1_P	up	12032.6	10095.6	9660.01	10920	11428.4	10736.1	1078.51	1023.07	1187.88	1398.95	1083.32	1077.72	2028.06	2111.94	1569.22	2036.46	2260.68	1904.5	1353.06	1264.23	1858.41	1962.8	1286.19	1488.24	2599.84	2248.33	2528.59	1307.35	2786.11	2163.69	1506.09	1445.12	1532.82	1556.21	1955.82	1489.2	1992.77	1991.04	1633.3	1642.82	1494.38	-	-	N-Acetyl gemifloxacin;Fumitremorgin C;Thaumatin b, recombinant;5-hydroxy-7-methoxy-2-phenyl-8-(3,4,5-trihydroxyoxan-2-yl)-4H-chromen-4-one;3,4,5-trihydroxy-6-{3-[(2E)-3-phenylprop-2-enoyl]phenoxy}oxane-2-carboxylic acid;3,4,5-trihydroxy-6-{4-[(2E)-3-phenylprop-2-enoyl]phenoxy}oxane-2-carboxylic acid;5-Hydroxyflavone	Organoheterocyclic compounds;Organoheterocyclic compounds;Benzenoids;Phenylpropanoids and polyketides;Phenylpropanoids and polyketides;Phenylpropanoids and polyketides;Phenylpropanoids and polyketides	-;-;-;-;-;-;-	-;CPD-15266;-;-;-;-;-
M504T55	T1_K:T1_P	none	2489.91	1968.57	1951.65	2033.55	2343.94	1790.69	565.77	1776.06	1062.21	2220.82	703.506	892.728	2000.02	1046.09	1755.59	1901.83	808.283	1281.11	860.086	632.424	1204.88	1280.49	778.397	1015.69	1656.34	793.183	1260.67	740.864	1472.77	1483.74	1016.84	933.089	541.511	1339.28	831.623	848.359	798.417	596.061	451.865	651.208	972.327	-	-	Biotripyrrin-b;Biotripyrrin-a;4'-Methyl-(-)-epigallocatechin 3-(4-methyl-gallate)	Organoheterocyclic compounds;Organoheterocyclic compounds;Phenylpropanoids and polyketides	-;-;-	-;-;-
M569T64	T1_K:T1_P	down	1427.74	2004.39	1385.38	1837	1976.61	1465.21	6937.52	6282.23	6120.6	5984.4	6145.41	6166.01	1150.32	1120.52	1083.44	1183.35	1152.04	948.751	1586.83	2396.87	1565.22	2218.2	2430.09	1789.37	1636.28	1258.5	1305.91	1491.53	635.272	1306.7	2711.17	2837.24	2779.57	2858.29	2634.96	2983.95	1330.97	1360.68	2096.97	1696.86	1368.04	-	-	3,4,5-trihydroxy-6-[3-hydroxy-2-(7-hydroxy-4-oxo-3,4-dihydro-2H-1-benzopyran-2-yl)-5-methoxy-4-(3-methylbut-2-en-1-yl)phenoxy]oxane-2-carboxylic acid;6-({2-[2,6-dihydroxy-4-methoxy-3-(3-methylbut-2-en-1-yl)phenyl]-4-oxo-3,4-dihydro-2H-1-benzopyran-7-yl}oxy)-3,4,5-trihydroxyoxane-2-carboxylic acid;3,4,5-trihydroxy-6-[3-hydroxy-2-(7-hydroxy-4-oxo-3,4-dihydro-2H-1-benzopyran-2-yl)-5-methoxy-6-(3-met…	Phenylpropanoids and polyketides;Phenylpropanoids and polyketides;Phenylpropanoids and polyketides;Phenylpropanoids and polyketides;Phenylpropanoids and polyketides;Phenylpropanoids and polyketides;Unknow;Unknow	-;-;-;-;-;-;-;-	-;-;-;-;-;-;-;-
M569T98	T1_K:T1_P	down	553.203	431.273	512.62	553.101	453.167	532.386	2836.98	3173.02	3428.58	3471.29	3462.84	3245.66	928.742	736.376	845.389	771.344	864.412	621.736	1638.64	1717.69	1685.09	1575.61	1680.27	1703.27	514.43	531.462	479.453	466.651	464.75	566.96	1415.03	1489.41	1573.46	1690.87	1561.82	1732.45	418.874	921.355	1059.49	858.82	1009.5	-	-	3,4,5-trihydroxy-6-[3-hydroxy-2-(7-hydroxy-4-oxo-3,4-dihydro-2H-1-benzopyran-2-yl)-5-methoxy-4-(3-methylbut-2-en-1-yl)phenoxy]oxane-2-carboxylic acid;6-({2-[2,6-dihydroxy-4-methoxy-3-(3-methylbut-2-en-1-yl)phenyl]-4-oxo-3,4-dihydro-2H-1-benzopyran-7-yl}oxy)-3,4,5-trihydroxyoxane-2-carboxylic acid;3,4,5-trihydroxy-6-[3-hydroxy-2-(7-hydroxy-4-oxo-3,4-dihydro-2H-1-benzopyran-2-yl)-5-methoxy-6-(3-met…	Phenylpropanoids and polyketides;Phenylpropanoids and polyketides;Phenylpropanoids and polyketides;Phenylpropanoids and polyketides;Phenylpropanoids and polyketides;Phenylpropanoids and polyketides;Unknow;Unknow	-;-;-;-;-;-;-;-	-;-;-;-;-;-;-;-
M571T169	T1_K:T1_P	none	2819.96	2666.53	2944.19	2857.86	3586.28	2742.03	1942.58	2619.53	672.788	928.491	837.228	1075.49	710.065	833.852	589.911	589.448	393.244	987.923	913.114	363.349	924.337	2190.27	1709.5	1233.66	983.865	783.553	535.924	459.515	932.285	929.27	451.967	583.02	657.571	366.233	1177.89	1462.87	1054.85	829.664	533.346	855.309	1140.91	-	-	6-({2-[4,6-dihydroxy-2-methoxy-3-(3-methylbut-2-en-1-yl)phenyl]-3-oxo-2,3-dihydro-1-benzofuran-6-yl}oxy)-3,4,5-trihydroxyoxane-2-carboxylic acid;3,4,5-trihydroxy-6-[5-hydroxy-2-(6-hydroxy-3-oxo-2,3-dihydro-1-benzofuran-2-yl)-3-methoxy-4-(3-methylbut-2-en-1-yl)phenoxy]oxane-2-carboxylic acid;3,4,5-trihydroxy-6-[5-hydroxy-4-(6-hydroxy-3-oxo-2,3-dihydro-1-benzofuran-2-yl)-3-methoxy-2-(3-methylbut-2-…	Phenylpropanoids and polyketides;Phenylpropanoids and polyketides;Phenylpropanoids and polyketides;Organic oxygen compounds;Organic oxygen compounds;Organic oxygen compounds;Organic oxygen compounds;Lignans, neolignans and related compounds	-;-;-;-;-;-;-;-	-;-;-;-;-;-;-;-
M585T200	T1_K:T1_P	none	4665.94	4827.47	5416.58	5406.28	4905.49	5543.98	3861.79	3425.93	2934.72	2818.03	2913.94	3994.37	335.511	513.149	649.927	686.508	118.356	399.616	1925.97	2779.51	1992.74	1762.38	2176.59	1367.15	1212.61	692.514	715.452	995.367	614.259	522.26	2836.45	2400.84	2922.01	2846.17	2485.67	3149.39	1686.84	1219.85	1751.92	2332.31	1367.84	-	-	C.I. Acid Blue 3;Epifisetinidol-(4beta->8)-catechin;3,3',4',5,7-Pentahydroxyflavan(4->8)-3,4',5,7-tetrahydroxyflavan;Gambiriin B3;3,4,5-trihydroxy-6-[3-hydroxy-2-(7-hydroxy-4-oxo-3,4-dihydro-2H-1-benzopyran-2-yl)-5-methoxy-4-(3-methylbut-2-en-1-yl)phenoxy]oxane-2-carboxylic acid;6-({2-[2,6-dihydroxy-4-methoxy-3-(3-methylbut-2-en-1-yl)phenyl]-4-oxo-3,4-dihydro-2H-1-benzopyran-7-yl}oxy)-3,4,5-trihy…	Benzenoids;Phenylpropanoids and polyketides;Phenylpropanoids and polyketides;Phenylpropanoids and polyketides;Phenylpropanoids and polyketides;Phenylpropanoids and polyketides;Phenylpropanoids and polyketides;Phenylpropanoids and polyketides;Phenylpropanoids and polyketides;Phenylpropanoids and polyketides;Unknow;Unknow	-;-;-;-;-;-;-;-;-;-;-;-	-;-;-;-;-;-;-;-;-;-;-;-
M355T356	T1_K:T1_P	down	4168.07	670.777	1043.83	1218.33	1372.1	825.772	4110.17	4040.55	3945.35	4368.93	4371.05	3450.87	4460.6	3996.61	5411.04	4540.95	3496.45	4481.65	3912.49	4323.52	3882.83	3565.67	4109.08	3930.88	1208.01	771.759	3633.39	741.476	764.962	3064.42	382.849	4147.74	3849.46	693.617	885.283	3837.07	1734.98	1237.41	834.207	1426.27	1917.39	-	-	4-(4-Chlorophenyl)-1-[4-(4-fluorophenyl)-4-oxobutyl]-pyridinium (HPP+);Licoisoflavone A;3-(5,7-dihydroxy-2,2-dimethyl-3,4-dihydro-2H-1-benzopyran-6-yl)-7-hydroxy-4H-chromen-4-one;2-(2,4-dihydroxyphenyl)-5,7-dihydroxy-8-(3-methylbut-2-en-1-yl)-4H-chromen-4-one;Artocarpesin;Isoartocarpesin;1-(3,4-Dihydroxyphenyl)-7-(4-hydroxy-3-methoxyphenyl)-1,6-heptadiene-3,5-dione;Cyclokievitone;Glyceofuran;(+)-…	Organic oxygen compounds;Phenylpropanoids and polyketides;Phenylpropanoids and polyketides;Phenylpropanoids and polyketides;Phenylpropanoids and polyketides;Phenylpropanoids and polyketides;Phenylpropanoids and polyketides;Phenylpropanoids and polyketides;Phenylpropanoids and polyketides;Lignans, neolignans and related compounds;Phenylpropanoids and polyketides;Phenylpropanoids and polyketides;Ph…	-;C10486;-;-;-;-;-;C10207;-;C10882;C10498;-;-;-;-;-;-;-;-;-;-;-;-;-;-;-;-;-;-;-	-;CPD-6643;-;-;-;-;-;-;-;-;CPD-6642;-;-;-;-;-;-;-;-;-;-;-;-;-;-;-;-;-;-;-
M372T180	T1_K:T1_P	none	11813.1	11272.8	9559.93	11216.9	8378.05	9657.18	5085.49	6503.94	4834.69	5086.01	5868.57	6058.76	2572.64	4955.46	2329.59	3853.23	3091.28	2175.79	5532.83	5297.41	6859.58	5662.99	9106.07	5931.23	4975.17	5763.4	4523.83	5309.57	5437.37	4989.01	3975.35	4450.53	4295.14	2329.64	2375.04	3755.76	2413.44	3558.61	2612.22	3218.33	4509.36	-	-	N-Methyl-14-O-demethylepiporphyroxine;4-(4-Chlorophenyl)-1-[4-(4-fluorophenyl)-4-oxobutyl]-pyridinium (HPP+);Licoisoflavone A;3-(5,7-dihydroxy-2,2-dimethyl-3,4-dihydro-2H-1-benzopyran-6-yl)-7-hydroxy-4H-chromen-4-one;2-(2,4-dihydroxyphenyl)-5,7-dihydroxy-8-(3-methylbut-2-en-1-yl)-4H-chromen-4-one;Artocarpesin;Isoartocarpesin;1-(3,4-Dihydroxyphenyl)-7-(4-hydroxy-3-methoxyphenyl)-1,6-heptadiene-3,5…	Alkaloids and derivatives;Organic oxygen compounds;Phenylpropanoids and polyketides;Phenylpropanoids and polyketides;Phenylpropanoids and polyketides;Phenylpropanoids and polyketides;Phenylpropanoids and polyketides;Phenylpropanoids and polyketides;Phenylpropanoids and polyketides;Phenylpropanoids and polyketides;Lignans, neolignans and related compounds;Phenylpropanoids and polyketides;Phenylpro…	-;-;C10486;-;-;-;-;-;C10207;-;C10882;C10498;-;-;-;-;-;-;-	-;-;CPD-6643;-;-;-;-;-;-;-;-;CPD-6642;-;-;-;-;-;-;-
M372T209	T1_K:T1_P	up	36788	30387.3	33410.6	35161.3	34194	31178.7	1975.96	1909.29	1848.43	1836.61	1985.5	1690.77	13991.9	13616.8	15510.2	14033.6	13685.9	15867.5	1889.51	2349.77	3484.05	1893.09	1602.16	1646.82	7395.26	7749.18	6879.55	7161.8	6967.16	6997.09	4026.9	4991.98	6240.03	5130.75	5344.97	4744.51	9502.3	9890.08	9855.83	9238.84	11968	-	-	N-Methyl-14-O-demethylepiporphyroxine;4-(4-Chlorophenyl)-1-[4-(4-fluorophenyl)-4-oxobutyl]-pyridinium (HPP+);Licoisoflavone A;3-(5,7-dihydroxy-2,2-dimethyl-3,4-dihydro-2H-1-benzopyran-6-yl)-7-hydroxy-4H-chromen-4-one;2-(2,4-dihydroxyphenyl)-5,7-dihydroxy-8-(3-methylbut-2-en-1-yl)-4H-chromen-4-one;Artocarpesin;Isoartocarpesin;1-(3,4-Dihydroxyphenyl)-7-(4-hydroxy-3-methoxyphenyl)-1,6-heptadiene-3,5…	Alkaloids and derivatives;Organic oxygen compounds;Phenylpropanoids and polyketides;Phenylpropanoids and polyketides;Phenylpropanoids and polyketides;Phenylpropanoids and polyketides;Phenylpropanoids and polyketides;Phenylpropanoids and polyketides;Phenylpropanoids and polyketides;Phenylpropanoids and polyketides;Lignans, neolignans and related compounds;Phenylpropanoids and polyketides;Phenylpro…	-;-;C10486;-;-;-;-;-;C10207;-;C10882;C10498;-;-;-;-;-;-;-	-;-;CPD-6643;-;-;-;-;-;-;-;-;CPD-6642;-;-;-;-;-;-;-
M372T269	T1_K:T1_P	none	2692	2512.46	4514.63	3816.51	2008.37	2937.35	1740.62	2062.24	1697.94	1765.47	1410.54	1743.22	3270.41	3264.86	3393.91	3570.34	3925.39	3726.03	5711.63	5853.21	5904.1	5390.95	5154.41	5083.62	9910.81	9646.3	9067.26	10284.5	9333.05	10260.5	2287.46	1531.81	1624.96	2589.44	2108.47	1407.3	5861.65	4504.51	4577.97	5538.14	6626.72	-	-	N-Methyl-14-O-demethylepiporphyroxine;4-(4-Chlorophenyl)-1-[4-(4-fluorophenyl)-4-oxobutyl]-pyridinium (HPP+);Licoisoflavone A;3-(5,7-dihydroxy-2,2-dimethyl-3,4-dihydro-2H-1-benzopyran-6-yl)-7-hydroxy-4H-chromen-4-one;2-(2,4-dihydroxyphenyl)-5,7-dihydroxy-8-(3-methylbut-2-en-1-yl)-4H-chromen-4-one;Artocarpesin;Isoartocarpesin;1-(3,4-Dihydroxyphenyl)-7-(4-hydroxy-3-methoxyphenyl)-1,6-heptadiene-3,5…	Alkaloids and derivatives;Organic oxygen compounds;Phenylpropanoids and polyketides;Phenylpropanoids and polyketides;Phenylpropanoids and polyketides;Phenylpropanoids and polyketides;Phenylpropanoids and polyketides;Phenylpropanoids and polyketides;Phenylpropanoids and polyketides;Phenylpropanoids and polyketides;Lignans, neolignans and related compounds;Phenylpropanoids and polyketides;Phenylpro…	-;-;C10486;-;-;-;-;-;C10207;-;C10882;C10498;-;-;-;-;-;-;-	-;-;CPD-6643;-;-;-;-;-;-;-;-;CPD-6642;-;-;-;-;-;-;-
M372T285	T1_K:T1_P	none	1854.85	1895.86	2438.18	2276.62	1826.91	1732.37	4171.85	3899	3993.42	4140.59	4190.25	4368.72	1681.63	1631.63	1664.29	6935.99	3348.32	3145.84	7891.47	8648	8372.56	8725.64	8217.04	8748.93	11384.7	13632.8	14791.4	13996.4	13339.1	12325.8	2830.65	2439.92	2746.18	4856.49	2701.63	2551.46	4668.89	4622.85	4440.41	4049.28	4484.31	-	-	N-Methyl-14-O-demethylepiporphyroxine;4-(4-Chlorophenyl)-1-[4-(4-fluorophenyl)-4-oxobutyl]-pyridinium (HPP+);Licoisoflavone A;3-(5,7-dihydroxy-2,2-dimethyl-3,4-dihydro-2H-1-benzopyran-6-yl)-7-hydroxy-4H-chromen-4-one;2-(2,4-dihydroxyphenyl)-5,7-dihydroxy-8-(3-methylbut-2-en-1-yl)-4H-chromen-4-one;Artocarpesin;Isoartocarpesin;1-(3,4-Dihydroxyphenyl)-7-(4-hydroxy-3-methoxyphenyl)-1,6-heptadiene-3,5…	Alkaloids and derivatives;Organic oxygen compounds;Phenylpropanoids and polyketides;Phenylpropanoids and polyketides;Phenylpropanoids and polyketides;Phenylpropanoids and polyketides;Phenylpropanoids and polyketides;Phenylpropanoids and polyketides;Phenylpropanoids and polyketides;Phenylpropanoids and polyketides;Lignans, neolignans and related compounds;Phenylpropanoids and polyketides;Phenylpro…	-;-;C10486;-;-;-;-;-;C10207;-;C10882;C10498;-;-;-;-;-;-;-	-;-;CPD-6643;-;-;-;-;-;-;-;-;CPD-6642;-;-;-;-;-;-;-
M388T234	T1_K:T1_P	none	1154.62	1296.92	987.336	1159.66	1370.15	1032.12	1687.76	1753.93	1785.58	1675.08	1965.6	1763.97	1338.35	1413.9	1129.13	1189.96	1480.28	1409.82	3464.41	3522.47	3869.26	4015.44	3307.35	3588.42	5035.18	4834.29	5488.94	5241.02	5246.64	5086.58	1677.11	1710.17	1019.29	1404.85	846.901	1631.02	2002.49	2411.96	2457.76	1804.41	2547.67	-	-	Dihydroxycitracridone I;2-(2,4-dihydroxyphenyl)-5,7-dihydroxy-6-(4-hydroxy-3-methylbut-2-en-1-yl)-4H-chromen-4-one;2-(2,4-dihydroxyphenyl)-5,7-dihydroxy-6-[(2E)-4-hydroxy-3-methylbut-2-en-1-yl]-4H-chromen-4-one;2-(2,4-dihydroxyphenyl)-5,7-dihydroxy-6-[(1E)-3-hydroxy-3-methylbut-1-en-1-yl]-4H-chromen-4-one;8'-Episesaminone;Sesamolin;Glycyrrhizaflavonol A;Glycyrrhizaisoflavone A;Gancaonin P;2,3-Deh…	Organoheterocyclic compounds;Phenylpropanoids and polyketides;Phenylpropanoids and polyketides;Phenylpropanoids and polyketides;Lignans, neolignans and related compounds;Organoheterocyclic compounds;Phenylpropanoids and polyketides;Phenylpropanoids and polyketides;Phenylpropanoids and polyketides;Phenylpropanoids and polyketides;Lignans, neolignans and related compounds;Phenylpropanoids and polyk…	-;-;-;-;-;-;-;-;-;-;-;-;-	-;-;-;-;-;-;-;-;-;-;-;-;-
M337T58	T1_K:T1_P	none	4379.74	3534.56	4598.18	4305.07	8735.08	6343.36	5200.71	6087.61	5864.08	5487.35	4518.08	5977.24	4496.02	4042.87	2655.77	3643.06	4153.6	6910.73	6662	5959.53	6151.03	6497.33	6411.03	6831.26	2129.53	4601.74	3872.43	4961.41	1868.28	2064.63	7454.1	6630.48	6867.17	7423.91	7319.65	6759.16	5776.43	4893.4	3641.14	5664.37	3478.34	Atalantoflavone	Flavonoids	5'-Methylthioadenosine	Nucleosides, nucleotides, and analogues	C00170	5-METHYLTHIOADENOSINE
M433T215	T1_K:T1_P	up	44345.3	42633.7	39567.4	39742.8	41040	43668.2	9763.97	15845	16245.1	17219.1	5406.27	11051	7532.34	6421.54	10112.4	9783.63	6270.73	8761.76	14368.2	13478.6	13189.9	11563	12394.3	12559.6	12378.1	13204.3	11095.9	12554.6	10321.1	13633.6	11929.5	10565.3	9791.24	10156.2	10416	1762.9	9076.8	9706.36	8411.75	12847.5	9481.28	3-Methoxynobiletin	Flavonoids	3,4,5-trihydroxy-6-{2-[(1E)-3-(4-hydroxy-2-methoxyphenyl)prop-1-en-1-yl]phenoxy}oxane-2-carboxylic acid;3,4,5-trihydroxy-6-{4-[3-(2-hydroxyphenyl)prop-2-en-1-yl]-3-methoxyphenoxy}oxane-2-carboxylic acid;3,4,5-trihydroxy-6-{6-hydroxy-2-methoxy-3-[(2E)-3-phenylprop-2-en-1-yl]phenoxy}oxane-2-carboxylic acid;3,4,5-trihydroxy-6-{2-hydroxy-3-methoxy-4-[(2E)-3-phenylprop-2-en-1-yl]phenoxy}oxane-2-carbox…	Unknow;Unknow;Unknow;Unknow;Unknow;Unknow;Unknow;Unknow;Unknow;Unknow;Unknow;Unknow;Phenylpropanoids and polyketides;Phenylpropanoids and polyketides;Phenylpropanoids and polyketides;Phenylpropanoids and polyketides;Phenylpropanoids and polyketides;Organic oxygen compounds;Phenylpropanoids and polyketides;Phenylpropanoids and polyketides;Phenylpropanoids and polyketides;Phenylpropanoids and polyk…	-;-;-;-;-;-;-;-;-;-;-;-;-;-;-;-;-;-;C16223;-;-;-;-;-	-;-;-;-;-;-;-;-;-;-;-;-;-;-;-;-;-;-;-;-;-;-;-;-
M433T311	T1_K:T1_P	none	1836.52	1231.75	2230.63	1696.39	1557.37	1619.42	787.601	625.417	1805.6	2050.31	2069.86	1747.78	4718.42	8205.68	3496.73	2313.56	5047.12	8943.02	3212.51	2098.16	2768.24	3330.46	3458.58	3373.66	3836.45	3945.51	3526.01	6197.93	4283.29	4292.93	1170.33	1281.85	1375.66	1248.25	1290.85	1407.44	2106.71	1217.58	2329.02	2236.95	1973.57	3-Methoxynobiletin	Flavonoids	Corchoionol C 9-glucoside;Citroside A;Sonchuionoside C	Lipids and lipid-like molecules;Lipids and lipid-like molecules;Lipids and lipid-like molecules	-;-;-	-;-;-
M437T357	T1_K:T1_P	none	147569	145143	125672	140944	120732	132790	164415	149785	166105	157831	166203	145674	133581	132070	129194	138094	107401	126292	160216	145515	147091	160902	132437	140060	126421	118459	125145	130863	126554	138291	156211	121902	162665	128090	122727	129793	151230	138262	152869	152219	160259	Artocarpin	Flavonoids	Eplerenone;Armillaripin;4-O-Methylmelleolide;Armillarin;Clausarinol	Lipids and lipid-like molecules;Lipids and lipid-like molecules;Lipids and lipid-like molecules;Lipids and lipid-like molecules;Phenylpropanoids and polyketides	C12512;-;-;-;-	-;-;-;-;-
M389T195	T1_K:T1_P	down	3736.44	3865.08	4681.21	2446.68	3692.65	3816.13	109649	106310	106926	102278	103013	106498	1882.43	2182.69	1999.33	1906.28	1969.85	1308.62	20603.8	18969.9	26188.4	20398.2	16815.5	23149.4	5487.06	3588.63	5085.48	4079.99	5958.06	2733.57	43516.6	50645.9	54805.7	67504	50854.1	51005.3	32167.5	28387.2	31372.4	33792.3	30799.2	Geniposide	Unknown	-	-	-	-
M406T195	T1_K:T1_P	down	3655.57	2998.29	3619.5	3122.43	3401.21	4030.12	155360	172253	166987	169699	163947	169608	1406.87	4477.18	4775.35	4272.51	4525.2	4306.69	42033.3	45310.7	42000.8	45950.5	42354.3	47425	7713.24	8466.77	6687.84	8336.17	9927.29	8756.32	91250.5	103816	103089	105945	90390.7	108137	62986.9	61617.6	67351.7	65366.4	64238.6	Verbenalin	Unknown	Dihydrozeatin-7-N-dihydrozeatin;Dihydrozeatin-9-N-glucoside;Dihydrozeatin-O-glucoside	Organic oxygen compounds;Organic oxygen compounds;Lipids and lipid-like molecules	-;-;-	CPD-4615;CPD-4616;CPD-4617
M411T195	T1_K:T1_P	down	22752.9	20480.5	22445.6	20913.8	20882.7	21151.2	1.36124e+06	1.37258e+06	1.25756e+06	1.18644e+06	1.2191e+06	1.19422e+06	4522.79	4688.17	7753.9	9083.53	8573.68	3982.64	241417	212852	221406	219497	205862	215344	44817.7	45019.5	42928	44206.7	42678.3	43566.1	675018	646933	683729	613412	614332	658822	386352	385385	390643	383435	424254	-	-	3,4,5-trihydroxy-6-[2-hydroxy-1-(1-oxo-1H-isochromen-3-yl)butoxy]oxane-2-carboxylic acid;3,4,5-trihydroxy-6-{[1-hydroxy-1-(1-oxo-1H-isochromen-3-yl)butan-2-yl]oxy}oxane-2-carboxylic acid	Lipids and lipid-like molecules;Organic oxygen compounds	-;-	-;-
M427T195	T1_K:T1_P	down	1330.14	1659.4	1182.63	2032.67	2046.28	2067.7	20361.1	20868.1	16566.5	17616.2	20162.8	21327.5	2524.08	2703.56	2880.37	2621.43	3427.27	2553.06	5057.33	5332.37	3697	4409.65	5964.23	5173.71	5556.34	4925.79	1819.51	6818.62	1770.07	5862.25	9542.27	8543.59	9074.06	10393.8	11404.8	10242.9	6817.46	8459.35	7295.45	6222.5	7335.01	-	-	Cysteineglutathione disulfide;(-)-Epiafzelechin 3-gallate;Glyceryl lactopalmitate;3,4,5-trihydroxy-6-{3-hydroxy-5-[(E)-2-(4-hydroxyphenyl)ethenyl]phenoxy}oxane-2-carboxylic acid;6-{4-[(E)-2-(3,5-dihydroxyphenyl)ethenyl]phenoxy}-3,4,5-trihydroxyoxane-2-carboxylic acid;3,4,5-trihydroxy-6-[2-(1-hydroxy-2-oxo-2-phenylethyl)phenoxy]oxane-2-carboxylic acid;3,4,5-trihydroxy-6-[2-(2-hydroxy-2-phenylacety…	Organic acids and derivatives;Phenylpropanoids and polyketides;Organoheterocyclic compounds;Phenylpropanoids and polyketides;Phenylpropanoids and polyketides;Phenylpropanoids and polyketides;Phenylpropanoids and polyketides;Phenylpropanoids and polyketides;Phenylpropanoids and polyketides;Phenylpropanoids and polyketides;Phenylpropanoids and polyketides;Phenylpropanoids and polyketides;Organohete…	-;-;-;-;-;-;-;-;-;-;-;-;-;-;-;-;-	-;-;-;-;-;-;-;-;-;-;-;-;-;-;-;-;-
M263T161	T2_K:T2_P	none	3560.09	2765.55	3636.18	2921.25	3857.66	3409.49	5365.45	4925.16	4822.65	2930.2	6758.62	5824.8	3253.84	3062.96	3176.69	2440.81	2849.28	666.461	5323.29	5953.44	6250.08	5371.35	4991.21	3587.15	2321.96	795.279	1257.98	2523.9	1506.5	1849.55	1390.32	1170.62	1419.75	1312.57	1136.85	732.096	4765.39	3234.87	3222.87	2789.01	3798.29	-	-	Cinoxacin;5-Fluorouridine;7-hydroxy-3-phenyl-3,4-dihydro-2H-1-benzopyran-4-one;1-(2-hydroxyphenyl)-3-(4-hydroxyphenyl)prop-2-en-1-one;3-(3,4-dihydroxyphenyl)-1-phenylprop-2-en-1-one;3-(2,4-dihydroxyphenyl)-1-phenylprop-2-en-1-one;1,3-bis(4-hydroxyphenyl)prop-2-en-1-one;1-(3-hydroxyphenyl)-3-(4-hydroxyphenyl)prop-2-en-1-one;4-(3-benzoyloxiran-2-yl)phenol;2',5'-Dihydroxychalcone;3',4'-Dihydroxychal…	Organoheterocyclic compounds;Nucleosides, nucleotides, and analogues;Phenylpropanoids and polyketides;Unknow;Phenylpropanoids and polyketides;Phenylpropanoids and polyketides;Unknow;Phenylpropanoids and polyketides;Organic oxygen compounds;Phenylpropanoids and polyketides;Phenylpropanoids and polyketides;Lipids and lipid-like molecules;Phenylpropanoids and polyketides;Benzenoids;Lipids and lipid-…	C08052;C16633;-;-;-;-;-;-;-;-;-;-;-;-;-;-;-;-;-;-;-;-;-;-;-;-;-;C16038	-;-;-;-;-;-;-;-;-;-;-;-;-;-;-;-;-;-;-;-;-;-;-;-;-;-;-;-
M401T235	T2_K:T2_P	down	3207.94	1629.61	2452.75	2271.16	2175.61	2170.09	2487.4	1910.83	3327.15	2210.32	3200.16	2201.61	813.921	817.453	1030.54	702.185	1003.53	777.46	5789.26	5921.85	7575.07	6807.7	5881.02	5588.08	4187.84	3872.16	2969.87	2104.35	2481.76	4110.52	4350.31	4372.57	3805.92	4248.46	4310.11	4926.4	2341.88	2393.11	2725.42	2341.03	2715.48	-	-	5-hydroxy-7-methoxy-2-phenyl-8-(3,4,5-trihydroxyoxan-2-yl)-4H-chromen-4-one;3,4,5-trihydroxy-6-{3-[(2E)-3-phenylprop-2-enoyl]phenoxy}oxane-2-carboxylic acid;3,4,5-trihydroxy-6-{4-[(2E)-3-phenylprop-2-enoyl]phenoxy}oxane-2-carboxylic acid;5-Hydroxyflavone;3,4-DHPEA-EA;Gibberellin A32;2-(3,4-Dihydroxyphenylethyl)-6-epi-elenaiate	Phenylpropanoids and polyketides;Phenylpropanoids and polyketides;Phenylpropanoids and polyketides;Phenylpropanoids and polyketides;Lipids and lipid-like molecules;Lipids and lipid-like molecules;Benzenoids	-;-;-;-;-;-;-	-;-;-;-;-;-;-
M418T56	T2_K:T2_P	none	12032.6	10095.6	9660.01	10920	11428.4	10736.1	1078.51	1023.07	1187.88	1398.95	1083.32	1077.72	2028.06	2111.94	1569.22	2036.46	2260.68	1904.5	1353.06	1264.23	1858.41	1962.8	1286.19	1488.24	2599.84	2248.33	2528.59	1307.35	2786.11	2163.69	1506.09	1445.12	1532.82	1556.21	1955.82	1489.2	1992.77	1991.04	1633.3	1642.82	1494.38	-	-	N-Acetyl gemifloxacin;Fumitremorgin C;Thaumatin b, recombinant;5-hydroxy-7-methoxy-2-phenyl-8-(3,4,5-trihydroxyoxan-2-yl)-4H-chromen-4-one;3,4,5-trihydroxy-6-{3-[(2E)-3-phenylprop-2-enoyl]phenoxy}oxane-2-carboxylic acid;3,4,5-trihydroxy-6-{4-[(2E)-3-phenylprop-2-enoyl]phenoxy}oxane-2-carboxylic acid;5-Hydroxyflavone	Organoheterocyclic compounds;Organoheterocyclic compounds;Benzenoids;Phenylpropanoids and polyketides;Phenylpropanoids and polyketides;Phenylpropanoids and polyketides;Phenylpropanoids and polyketides	-;-;-;-;-;-;-	-;CPD-15266;-;-;-;-;-
M504T55	T2_K:T2_P	none	2489.91	1968.57	1951.65	2033.55	2343.94	1790.69	565.77	1776.06	1062.21	2220.82	703.506	892.728	2000.02	1046.09	1755.59	1901.83	808.283	1281.11	860.086	632.424	1204.88	1280.49	778.397	1015.69	1656.34	793.183	1260.67	740.864	1472.77	1483.74	1016.84	933.089	541.511	1339.28	831.623	848.359	798.417	596.061	451.865	651.208	972.327	-	-	Biotripyrrin-b;Biotripyrrin-a;4'-Methyl-(-)-epigallocatechin 3-(4-methyl-gallate)	Organoheterocyclic compounds;Organoheterocyclic compounds;Phenylpropanoids and polyketides	-;-;-	-;-;-
M569T64	T2_K:T2_P	none	1427.74	2004.39	1385.38	1837	1976.61	1465.21	6937.52	6282.23	6120.6	5984.4	6145.41	6166.01	1150.32	1120.52	1083.44	1183.35	1152.04	948.751	1586.83	2396.87	1565.22	2218.2	2430.09	1789.37	1636.28	1258.5	1305.91	1491.53	635.272	1306.7	2711.17	2837.24	2779.57	2858.29	2634.96	2983.95	1330.97	1360.68	2096.97	1696.86	1368.04	-	-	3,4,5-trihydroxy-6-[3-hydroxy-2-(7-hydroxy-4-oxo-3,4-dihydro-2H-1-benzopyran-2-yl)-5-methoxy-4-(3-methylbut-2-en-1-yl)phenoxy]oxane-2-carboxylic acid;6-({2-[2,6-dihydroxy-4-methoxy-3-(3-methylbut-2-en-1-yl)phenyl]-4-oxo-3,4-dihydro-2H-1-benzopyran-7-yl}oxy)-3,4,5-trihydroxyoxane-2-carboxylic acid;3,4,5-trihydroxy-6-[3-hydroxy-2-(7-hydroxy-4-oxo-3,4-dihydro-2H-1-benzopyran-2-yl)-5-methoxy-6-(3-met…	Phenylpropanoids and polyketides;Phenylpropanoids and polyketides;Phenylpropanoids and polyketides;Phenylpropanoids and polyketides;Phenylpropanoids and polyketides;Phenylpropanoids and polyketides;Unknow;Unknow	-;-;-;-;-;-;-;-	-;-;-;-;-;-;-;-
M569T98	T2_K:T2_P	none	553.203	431.273	512.62	553.101	453.167	532.386	2836.98	3173.02	3428.58	3471.29	3462.84	3245.66	928.742	736.376	845.389	771.344	864.412	621.736	1638.64	1717.69	1685.09	1575.61	1680.27	1703.27	514.43	531.462	479.453	466.651	464.75	566.96	1415.03	1489.41	1573.46	1690.87	1561.82	1732.45	418.874	921.355	1059.49	858.82	1009.5	-	-	3,4,5-trihydroxy-6-[3-hydroxy-2-(7-hydroxy-4-oxo-3,4-dihydro-2H-1-benzopyran-2-yl)-5-methoxy-4-(3-methylbut-2-en-1-yl)phenoxy]oxane-2-carboxylic acid;6-({2-[2,6-dihydroxy-4-methoxy-3-(3-methylbut-2-en-1-yl)phenyl]-4-oxo-3,4-dihydro-2H-1-benzopyran-7-yl}oxy)-3,4,5-trihydroxyoxane-2-carboxylic acid;3,4,5-trihydroxy-6-[3-hydroxy-2-(7-hydroxy-4-oxo-3,4-dihydro-2H-1-benzopyran-2-yl)-5-methoxy-6-(3-met…	Phenylpropanoids and polyketides;Phenylpropanoids and polyketides;Phenylpropanoids and polyketides;Phenylpropanoids and polyketides;Phenylpropanoids and polyketides;Phenylpropanoids and polyketides;Unknow;Unknow	-;-;-;-;-;-;-;-	-;-;-;-;-;-;-;-
M571T169	T2_K:T2_P	none	2819.96	2666.53	2944.19	2857.86	3586.28	2742.03	1942.58	2619.53	672.788	928.491	837.228	1075.49	710.065	833.852	589.911	589.448	393.244	987.923	913.114	363.349	924.337	2190.27	1709.5	1233.66	983.865	783.553	535.924	459.515	932.285	929.27	451.967	583.02	657.571	366.233	1177.89	1462.87	1054.85	829.664	533.346	855.309	1140.91	-	-	6-({2-[4,6-dihydroxy-2-methoxy-3-(3-methylbut-2-en-1-yl)phenyl]-3-oxo-2,3-dihydro-1-benzofuran-6-yl}oxy)-3,4,5-trihydroxyoxane-2-carboxylic acid;3,4,5-trihydroxy-6-[5-hydroxy-2-(6-hydroxy-3-oxo-2,3-dihydro-1-benzofuran-2-yl)-3-methoxy-4-(3-methylbut-2-en-1-yl)phenoxy]oxane-2-carboxylic acid;3,4,5-trihydroxy-6-[5-hydroxy-4-(6-hydroxy-3-oxo-2,3-dihydro-1-benzofuran-2-yl)-3-methoxy-2-(3-methylbut-2-…	Phenylpropanoids and polyketides;Phenylpropanoids and polyketides;Phenylpropanoids and polyketides;Organic oxygen compounds;Organic oxygen compounds;Organic oxygen compounds;Organic oxygen compounds;Lignans, neolignans and related compounds	-;-;-;-;-;-;-;-	-;-;-;-;-;-;-;-
M585T200	T2_K:T2_P	down	4665.94	4827.47	5416.58	5406.28	4905.49	5543.98	3861.79	3425.93	2934.72	2818.03	2913.94	3994.37	335.511	513.149	649.927	686.508	118.356	399.616	1925.97	2779.51	1992.74	1762.38	2176.59	1367.15	1212.61	692.514	715.452	995.367	614.259	522.26	2836.45	2400.84	2922.01	2846.17	2485.67	3149.39	1686.84	1219.85	1751.92	2332.31	1367.84	-	-	C.I. Acid Blue 3;Epifisetinidol-(4beta->8)-catechin;3,3',4',5,7-Pentahydroxyflavan(4->8)-3,4',5,7-tetrahydroxyflavan;Gambiriin B3;3,4,5-trihydroxy-6-[3-hydroxy-2-(7-hydroxy-4-oxo-3,4-dihydro-2H-1-benzopyran-2-yl)-5-methoxy-4-(3-methylbut-2-en-1-yl)phenoxy]oxane-2-carboxylic acid;6-({2-[2,6-dihydroxy-4-methoxy-3-(3-methylbut-2-en-1-yl)phenyl]-4-oxo-3,4-dihydro-2H-1-benzopyran-7-yl}oxy)-3,4,5-trihy…	Benzenoids;Phenylpropanoids and polyketides;Phenylpropanoids and polyketides;Phenylpropanoids and polyketides;Phenylpropanoids and polyketides;Phenylpropanoids and polyketides;Phenylpropanoids and polyketides;Phenylpropanoids and polyketides;Phenylpropanoids and polyketides;Phenylpropanoids and polyketides;Unknow;Unknow	-;-;-;-;-;-;-;-;-;-;-;-	-;-;-;-;-;-;-;-;-;-;-;-
M337T58	T2_K:T2_P	none	4379.74	3534.56	4598.18	4305.07	8735.08	6343.36	5200.71	6087.61	5864.08	5487.35	4518.08	5977.24	4496.02	4042.87	2655.77	3643.06	4153.6	6910.73	6662	5959.53	6151.03	6497.33	6411.03	6831.26	2129.53	4601.74	3872.43	4961.41	1868.28	2064.63	7454.1	6630.48	6867.17	7423.91	7319.65	6759.16	5776.43	4893.4	3641.14	5664.37	3478.34	Atalantoflavone	Flavonoids	5'-Methylthioadenosine	Nucleosides, nucleotides, and analogues	C00170	5-METHYLTHIOADENOSINE
M433T215	T2_K:T2_P	none	44345.3	42633.7	39567.4	39742.8	41040	43668.2	9763.97	15845	16245.1	17219.1	5406.27	11051	7532.34	6421.54	10112.4	9783.63	6270.73	8761.76	14368.2	13478.6	13189.9	11563	12394.3	12559.6	12378.1	13204.3	11095.9	12554.6	10321.1	13633.6	11929.5	10565.3	9791.24	10156.2	10416	1762.9	9076.8	9706.36	8411.75	12847.5	9481.28	3-Methoxynobiletin	Flavonoids	3,4,5-trihydroxy-6-{2-[(1E)-3-(4-hydroxy-2-methoxyphenyl)prop-1-en-1-yl]phenoxy}oxane-2-carboxylic acid;3,4,5-trihydroxy-6-{4-[3-(2-hydroxyphenyl)prop-2-en-1-yl]-3-methoxyphenoxy}oxane-2-carboxylic acid;3,4,5-trihydroxy-6-{6-hydroxy-2-methoxy-3-[(2E)-3-phenylprop-2-en-1-yl]phenoxy}oxane-2-carboxylic acid;3,4,5-trihydroxy-6-{2-hydroxy-3-methoxy-4-[(2E)-3-phenylprop-2-en-1-yl]phenoxy}oxane-2-carbox…	Unknow;Unknow;Unknow;Unknow;Unknow;Unknow;Unknow;Unknow;Unknow;Unknow;Unknow;Unknow;Phenylpropanoids and polyketides;Phenylpropanoids and polyketides;Phenylpropanoids and polyketides;Phenylpropanoids and polyketides;Phenylpropanoids and polyketides;Organic oxygen compounds;Phenylpropanoids and polyketides;Phenylpropanoids and polyketides;Phenylpropanoids and polyketides;Phenylpropanoids and polyk…	-;-;-;-;-;-;-;-;-;-;-;-;-;-;-;-;-;-;C16223;-;-;-;-;-	-;-;-;-;-;-;-;-;-;-;-;-;-;-;-;-;-;-;-;-;-;-;-;-
M433T311	T2_K:T2_P	none	1836.52	1231.75	2230.63	1696.39	1557.37	1619.42	787.601	625.417	1805.6	2050.31	2069.86	1747.78	4718.42	8205.68	3496.73	2313.56	5047.12	8943.02	3212.51	2098.16	2768.24	3330.46	3458.58	3373.66	3836.45	3945.51	3526.01	6197.93	4283.29	4292.93	1170.33	1281.85	1375.66	1248.25	1290.85	1407.44	2106.71	1217.58	2329.02	2236.95	1973.57	3-Methoxynobiletin	Flavonoids	Corchoionol C 9-glucoside;Citroside A;Sonchuionoside C	Lipids and lipid-like molecules;Lipids and lipid-like molecules;Lipids and lipid-like molecules	-;-;-	-;-;-
M437T357	T2_K:T2_P	none	147569	145143	125672	140944	120732	132790	164415	149785	166105	157831	166203	145674	133581	132070	129194	138094	107401	126292	160216	145515	147091	160902	132437	140060	126421	118459	125145	130863	126554	138291	156211	121902	162665	128090	122727	129793	151230	138262	152869	152219	160259	Artocarpin	Flavonoids	Eplerenone;Armillaripin;4-O-Methylmelleolide;Armillarin;Clausarinol	Lipids and lipid-like molecules;Lipids and lipid-like molecules;Lipids and lipid-like molecules;Lipids and lipid-like molecules;Phenylpropanoids and polyketides	C12512;-;-;-;-	-;-;-;-;-
M355T356	T2_K:T2_P	none	4168.07	670.777	1043.83	1218.33	1372.1	825.772	4110.17	4040.55	3945.35	4368.93	4371.05	3450.87	4460.6	3996.61	5411.04	4540.95	3496.45	4481.65	3912.49	4323.52	3882.83	3565.67	4109.08	3930.88	1208.01	771.759	3633.39	741.476	764.962	3064.42	382.849	4147.74	3849.46	693.617	885.283	3837.07	1734.98	1237.41	834.207	1426.27	1917.39	-	-	4-(4-Chlorophenyl)-1-[4-(4-fluorophenyl)-4-oxobutyl]-pyridinium (HPP+);Licoisoflavone A;3-(5,7-dihydroxy-2,2-dimethyl-3,4-dihydro-2H-1-benzopyran-6-yl)-7-hydroxy-4H-chromen-4-one;2-(2,4-dihydroxyphenyl)-5,7-dihydroxy-8-(3-methylbut-2-en-1-yl)-4H-chromen-4-one;Artocarpesin;Isoartocarpesin;1-(3,4-Dihydroxyphenyl)-7-(4-hydroxy-3-methoxyphenyl)-1,6-heptadiene-3,5-dione;Cyclokievitone;Glyceofuran;(+)-…	Organic oxygen compounds;Phenylpropanoids and polyketides;Phenylpropanoids and polyketides;Phenylpropanoids and polyketides;Phenylpropanoids and polyketides;Phenylpropanoids and polyketides;Phenylpropanoids and polyketides;Phenylpropanoids and polyketides;Phenylpropanoids and polyketides;Lignans, neolignans and related compounds;Phenylpropanoids and polyketides;Phenylpropanoids and polyketides;Ph…	-;C10486;-;-;-;-;-;C10207;-;C10882;C10498;-;-;-;-;-;-;-;-;-;-;-;-;-;-;-;-;-;-;-	-;CPD-6643;-;-;-;-;-;-;-;-;CPD-6642;-;-;-;-;-;-;-;-;-;-;-;-;-;-;-;-;-;-;-
M372T180	T2_K:T2_P	none	11813.1	11272.8	9559.93	11216.9	8378.05	9657.18	5085.49	6503.94	4834.69	5086.01	5868.57	6058.76	2572.64	4955.46	2329.59	3853.23	3091.28	2175.79	5532.83	5297.41	6859.58	5662.99	9106.07	5931.23	4975.17	5763.4	4523.83	5309.57	5437.37	4989.01	3975.35	4450.53	4295.14	2329.64	2375.04	3755.76	2413.44	3558.61	2612.22	3218.33	4509.36	-	-	N-Methyl-14-O-demethylepiporphyroxine;4-(4-Chlorophenyl)-1-[4-(4-fluorophenyl)-4-oxobutyl]-pyridinium (HPP+);Licoisoflavone A;3-(5,7-dihydroxy-2,2-dimethyl-3,4-dihydro-2H-1-benzopyran-6-yl)-7-hydroxy-4H-chromen-4-one;2-(2,4-dihydroxyphenyl)-5,7-dihydroxy-8-(3-methylbut-2-en-1-yl)-4H-chromen-4-one;Artocarpesin;Isoartocarpesin;1-(3,4-Dihydroxyphenyl)-7-(4-hydroxy-3-methoxyphenyl)-1,6-heptadiene-3,5…	Alkaloids and derivatives;Organic oxygen compounds;Phenylpropanoids and polyketides;Phenylpropanoids and polyketides;Phenylpropanoids and polyketides;Phenylpropanoids and polyketides;Phenylpropanoids and polyketides;Phenylpropanoids and polyketides;Phenylpropanoids and polyketides;Phenylpropanoids and polyketides;Lignans, neolignans and related compounds;Phenylpropanoids and polyketides;Phenylpro…	-;-;C10486;-;-;-;-;-;C10207;-;C10882;C10498;-;-;-;-;-;-;-	-;-;CPD-6643;-;-;-;-;-;-;-;-;CPD-6642;-;-;-;-;-;-;-
M372T209	T2_K:T2_P	up	36788	30387.3	33410.6	35161.3	34194	31178.7	1975.96	1909.29	1848.43	1836.61	1985.5	1690.77	13991.9	13616.8	15510.2	14033.6	13685.9	15867.5	1889.51	2349.77	3484.05	1893.09	1602.16	1646.82	7395.26	7749.18	6879.55	7161.8	6967.16	6997.09	4026.9	4991.98	6240.03	5130.75	5344.97	4744.51	9502.3	9890.08	9855.83	9238.84	11968	-	-	N-Methyl-14-O-demethylepiporphyroxine;4-(4-Chlorophenyl)-1-[4-(4-fluorophenyl)-4-oxobutyl]-pyridinium (HPP+);Licoisoflavone A;3-(5,7-dihydroxy-2,2-dimethyl-3,4-dihydro-2H-1-benzopyran-6-yl)-7-hydroxy-4H-chromen-4-one;2-(2,4-dihydroxyphenyl)-5,7-dihydroxy-8-(3-methylbut-2-en-1-yl)-4H-chromen-4-one;Artocarpesin;Isoartocarpesin;1-(3,4-Dihydroxyphenyl)-7-(4-hydroxy-3-methoxyphenyl)-1,6-heptadiene-3,5…	Alkaloids and derivatives;Organic oxygen compounds;Phenylpropanoids and polyketides;Phenylpropanoids and polyketides;Phenylpropanoids and polyketides;Phenylpropanoids and polyketides;Phenylpropanoids and polyketides;Phenylpropanoids and polyketides;Phenylpropanoids and polyketides;Phenylpropanoids and polyketides;Lignans, neolignans and related compounds;Phenylpropanoids and polyketides;Phenylpro…	-;-;C10486;-;-;-;-;-;C10207;-;C10882;C10498;-;-;-;-;-;-;-	-;-;CPD-6643;-;-;-;-;-;-;-;-;CPD-6642;-;-;-;-;-;-;-
M372T269	T2_K:T2_P	none	2692	2512.46	4514.63	3816.51	2008.37	2937.35	1740.62	2062.24	1697.94	1765.47	1410.54	1743.22	3270.41	3264.86	3393.91	3570.34	3925.39	3726.03	5711.63	5853.21	5904.1	5390.95	5154.41	5083.62	9910.81	9646.3	9067.26	10284.5	9333.05	10260.5	2287.46	1531.81	1624.96	2589.44	2108.47	1407.3	5861.65	4504.51	4577.97	5538.14	6626.72	-	-	N-Methyl-14-O-demethylepiporphyroxine;4-(4-Chlorophenyl)-1-[4-(4-fluorophenyl)-4-oxobutyl]-pyridinium (HPP+);Licoisoflavone A;3-(5,7-dihydroxy-2,2-dimethyl-3,4-dihydro-2H-1-benzopyran-6-yl)-7-hydroxy-4H-chromen-4-one;2-(2,4-dihydroxyphenyl)-5,7-dihydroxy-8-(3-methylbut-2-en-1-yl)-4H-chromen-4-one;Artocarpesin;Isoartocarpesin;1-(3,4-Dihydroxyphenyl)-7-(4-hydroxy-3-methoxyphenyl)-1,6-heptadiene-3,5…	Alkaloids and derivatives;Organic oxygen compounds;Phenylpropanoids and polyketides;Phenylpropanoids and polyketides;Phenylpropanoids and polyketides;Phenylpropanoids and polyketides;Phenylpropanoids and polyketides;Phenylpropanoids and polyketides;Phenylpropanoids and polyketides;Phenylpropanoids and polyketides;Lignans, neolignans and related compounds;Phenylpropanoids and polyketides;Phenylpro…	-;-;C10486;-;-;-;-;-;C10207;-;C10882;C10498;-;-;-;-;-;-;-	-;-;CPD-6643;-;-;-;-;-;-;-;-;CPD-6642;-;-;-;-;-;-;-
M372T285	T2_K:T2_P	down	1854.85	1895.86	2438.18	2276.62	1826.91	1732.37	4171.85	3899	3993.42	4140.59	4190.25	4368.72	1681.63	1631.63	1664.29	6935.99	3348.32	3145.84	7891.47	8648	8372.56	8725.64	8217.04	8748.93	11384.7	13632.8	14791.4	13996.4	13339.1	12325.8	2830.65	2439.92	2746.18	4856.49	2701.63	2551.46	4668.89	4622.85	4440.41	4049.28	4484.31	-	-	N-Methyl-14-O-demethylepiporphyroxine;4-(4-Chlorophenyl)-1-[4-(4-fluorophenyl)-4-oxobutyl]-pyridinium (HPP+);Licoisoflavone A;3-(5,7-dihydroxy-2,2-dimethyl-3,4-dihydro-2H-1-benzopyran-6-yl)-7-hydroxy-4H-chromen-4-one;2-(2,4-dihydroxyphenyl)-5,7-dihydroxy-8-(3-methylbut-2-en-1-yl)-4H-chromen-4-one;Artocarpesin;Isoartocarpesin;1-(3,4-Dihydroxyphenyl)-7-(4-hydroxy-3-methoxyphenyl)-1,6-heptadiene-3,5…	Alkaloids and derivatives;Organic oxygen compounds;Phenylpropanoids and polyketides;Phenylpropanoids and polyketides;Phenylpropanoids and polyketides;Phenylpropanoids and polyketides;Phenylpropanoids and polyketides;Phenylpropanoids and polyketides;Phenylpropanoids and polyketides;Phenylpropanoids and polyketides;Lignans, neolignans and related compounds;Phenylpropanoids and polyketides;Phenylpro…	-;-;C10486;-;-;-;-;-;C10207;-;C10882;C10498;-;-;-;-;-;-;-	-;-;CPD-6643;-;-;-;-;-;-;-;-;CPD-6642;-;-;-;-;-;-;-
M388T234	T2_K:T2_P	down	1154.62	1296.92	987.336	1159.66	1370.15	1032.12	1687.76	1753.93	1785.58	1675.08	1965.6	1763.97	1338.35	1413.9	1129.13	1189.96	1480.28	1409.82	3464.41	3522.47	3869.26	4015.44	3307.35	3588.42	5035.18	4834.29	5488.94	5241.02	5246.64	5086.58	1677.11	1710.17	1019.29	1404.85	846.901	1631.02	2002.49	2411.96	2457.76	1804.41	2547.67	-	-	Dihydroxycitracridone I;2-(2,4-dihydroxyphenyl)-5,7-dihydroxy-6-(4-hydroxy-3-methylbut-2-en-1-yl)-4H-chromen-4-one;2-(2,4-dihydroxyphenyl)-5,7-dihydroxy-6-[(2E)-4-hydroxy-3-methylbut-2-en-1-yl]-4H-chromen-4-one;2-(2,4-dihydroxyphenyl)-5,7-dihydroxy-6-[(1E)-3-hydroxy-3-methylbut-1-en-1-yl]-4H-chromen-4-one;8'-Episesaminone;Sesamolin;Glycyrrhizaflavonol A;Glycyrrhizaisoflavone A;Gancaonin P;2,3-Deh…	Organoheterocyclic compounds;Phenylpropanoids and polyketides;Phenylpropanoids and polyketides;Phenylpropanoids and polyketides;Lignans, neolignans and related compounds;Organoheterocyclic compounds;Phenylpropanoids and polyketides;Phenylpropanoids and polyketides;Phenylpropanoids and polyketides;Phenylpropanoids and polyketides;Lignans, neolignans and related compounds;Phenylpropanoids and polyk…	-;-;-;-;-;-;-;-;-;-;-;-;-	-;-;-;-;-;-;-;-;-;-;-;-;-
M389T195	T2_K:T2_P	down	3736.44	3865.08	4681.21	2446.68	3692.65	3816.13	109649	106310	106926	102278	103013	106498	1882.43	2182.69	1999.33	1906.28	1969.85	1308.62	20603.8	18969.9	26188.4	20398.2	16815.5	23149.4	5487.06	3588.63	5085.48	4079.99	5958.06	2733.57	43516.6	50645.9	54805.7	67504	50854.1	51005.3	32167.5	28387.2	31372.4	33792.3	30799.2	Geniposide	Unknown	-	-	-	-
M406T195	T2_K:T2_P	down	3655.57	2998.29	3619.5	3122.43	3401.21	4030.12	155360	172253	166987	169699	163947	169608	1406.87	4477.18	4775.35	4272.51	4525.2	4306.69	42033.3	45310.7	42000.8	45950.5	42354.3	47425	7713.24	8466.77	6687.84	8336.17	9927.29	8756.32	91250.5	103816	103089	105945	90390.7	108137	62986.9	61617.6	67351.7	65366.4	64238.6	Verbenalin	Unknown	Dihydrozeatin-7-N-dihydrozeatin;Dihydrozeatin-9-N-glucoside;Dihydrozeatin-O-glucoside	Organic oxygen compounds;Organic oxygen compounds;Lipids and lipid-like molecules	-;-;-	CPD-4615;CPD-4616;CPD-4617
M411T195	T2_K:T2_P	down	22752.9	20480.5	22445.6	20913.8	20882.7	21151.2	1.36124e+06	1.37258e+06	1.25756e+06	1.18644e+06	1.2191e+06	1.19422e+06	4522.79	4688.17	7753.9	9083.53	8573.68	3982.64	241417	212852	221406	219497	205862	215344	44817.7	45019.5	42928	44206.7	42678.3	43566.1	675018	646933	683729	613412	614332	658822	386352	385385	390643	383435	424254	-	-	3,4,5-trihydroxy-6-[2-hydroxy-1-(1-oxo-1H-isochromen-3-yl)butoxy]oxane-2-carboxylic acid;3,4,5-trihydroxy-6-{[1-hydroxy-1-(1-oxo-1H-isochromen-3-yl)butan-2-yl]oxy}oxane-2-carboxylic acid	Lipids and lipid-like molecules;Organic oxygen compounds	-;-	-;-
M427T195	T2_K:T2_P	none	1330.14	1659.4	1182.63	2032.67	2046.28	2067.7	20361.1	20868.1	16566.5	17616.2	20162.8	21327.5	2524.08	2703.56	2880.37	2621.43	3427.27	2553.06	5057.33	5332.37	3697	4409.65	5964.23	5173.71	5556.34	4925.79	1819.51	6818.62	1770.07	5862.25	9542.27	8543.59	9074.06	10393.8	11404.8	10242.9	6817.46	8459.35	7295.45	6222.5	7335.01	-	-	Cysteineglutathione disulfide;(-)-Epiafzelechin 3-gallate;Glyceryl lactopalmitate;3,4,5-trihydroxy-6-{3-hydroxy-5-[(E)-2-(4-hydroxyphenyl)ethenyl]phenoxy}oxane-2-carboxylic acid;6-{4-[(E)-2-(3,5-dihydroxyphenyl)ethenyl]phenoxy}-3,4,5-trihydroxyoxane-2-carboxylic acid;3,4,5-trihydroxy-6-[2-(1-hydroxy-2-oxo-2-phenylethyl)phenoxy]oxane-2-carboxylic acid;3,4,5-trihydroxy-6-[2-(2-hydroxy-2-phenylacety…	Organic acids and derivatives;Phenylpropanoids and polyketides;Organoheterocyclic compounds;Phenylpropanoids and polyketides;Phenylpropanoids and polyketides;Phenylpropanoids and polyketides;Phenylpropanoids and polyketides;Phenylpropanoids and polyketides;Phenylpropanoids and polyketides;Phenylpropanoids and polyketides;Phenylpropanoids and polyketides;Phenylpropanoids and polyketides;Organohete…	-;-;-;-;-;-;-;-;-;-;-;-;-;-;-;-;-	-;-;-;-;-;-;-;-;-;-;-;-;-;-;-;-;-
M263T161	T3_K:T3_P	none	3560.09	2765.55	3636.18	2921.25	3857.66	3409.49	5365.45	4925.16	4822.65	2930.2	6758.62	5824.8	3253.84	3062.96	3176.69	2440.81	2849.28	666.461	5323.29	5953.44	6250.08	5371.35	4991.21	3587.15	2321.96	795.279	1257.98	2523.9	1506.5	1849.55	1390.32	1170.62	1419.75	1312.57	1136.85	732.096	4765.39	3234.87	3222.87	2789.01	3798.29	-	-	Cinoxacin;5-Fluorouridine;7-hydroxy-3-phenyl-3,4-dihydro-2H-1-benzopyran-4-one;1-(2-hydroxyphenyl)-3-(4-hydroxyphenyl)prop-2-en-1-one;3-(3,4-dihydroxyphenyl)-1-phenylprop-2-en-1-one;3-(2,4-dihydroxyphenyl)-1-phenylprop-2-en-1-one;1,3-bis(4-hydroxyphenyl)prop-2-en-1-one;1-(3-hydroxyphenyl)-3-(4-hydroxyphenyl)prop-2-en-1-one;4-(3-benzoyloxiran-2-yl)phenol;2',5'-Dihydroxychalcone;3',4'-Dihydroxychal…	Organoheterocyclic compounds;Nucleosides, nucleotides, and analogues;Phenylpropanoids and polyketides;Unknow;Phenylpropanoids and polyketides;Phenylpropanoids and polyketides;Unknow;Phenylpropanoids and polyketides;Organic oxygen compounds;Phenylpropanoids and polyketides;Phenylpropanoids and polyketides;Lipids and lipid-like molecules;Phenylpropanoids and polyketides;Benzenoids;Lipids and lipid-…	C08052;C16633;-;-;-;-;-;-;-;-;-;-;-;-;-;-;-;-;-;-;-;-;-;-;-;-;-;C16038	-;-;-;-;-;-;-;-;-;-;-;-;-;-;-;-;-;-;-;-;-;-;-;-;-;-;-;-
M401T235	T3_K:T3_P	none	3207.94	1629.61	2452.75	2271.16	2175.61	2170.09	2487.4	1910.83	3327.15	2210.32	3200.16	2201.61	813.921	817.453	1030.54	702.185	1003.53	777.46	5789.26	5921.85	7575.07	6807.7	5881.02	5588.08	4187.84	3872.16	2969.87	2104.35	2481.76	4110.52	4350.31	4372.57	3805.92	4248.46	4310.11	4926.4	2341.88	2393.11	2725.42	2341.03	2715.48	-	-	5-hydroxy-7-methoxy-2-phenyl-8-(3,4,5-trihydroxyoxan-2-yl)-4H-chromen-4-one;3,4,5-trihydroxy-6-{3-[(2E)-3-phenylprop-2-enoyl]phenoxy}oxane-2-carboxylic acid;3,4,5-trihydroxy-6-{4-[(2E)-3-phenylprop-2-enoyl]phenoxy}oxane-2-carboxylic acid;5-Hydroxyflavone;3,4-DHPEA-EA;Gibberellin A32;2-(3,4-Dihydroxyphenylethyl)-6-epi-elenaiate	Phenylpropanoids and polyketides;Phenylpropanoids and polyketides;Phenylpropanoids and polyketides;Phenylpropanoids and polyketides;Lipids and lipid-like molecules;Lipids and lipid-like molecules;Benzenoids	-;-;-;-;-;-;-	-;-;-;-;-;-;-
M418T56	T3_K:T3_P	none	12032.6	10095.6	9660.01	10920	11428.4	10736.1	1078.51	1023.07	1187.88	1398.95	1083.32	1077.72	2028.06	2111.94	1569.22	2036.46	2260.68	1904.5	1353.06	1264.23	1858.41	1962.8	1286.19	1488.24	2599.84	2248.33	2528.59	1307.35	2786.11	2163.69	1506.09	1445.12	1532.82	1556.21	1955.82	1489.2	1992.77	1991.04	1633.3	1642.82	1494.38	-	-	N-Acetyl gemifloxacin;Fumitremorgin C;Thaumatin b, recombinant;5-hydroxy-7-methoxy-2-phenyl-8-(3,4,5-trihydroxyoxan-2-yl)-4H-chromen-4-one;3,4,5-trihydroxy-6-{3-[(2E)-3-phenylprop-2-enoyl]phenoxy}oxane-2-carboxylic acid;3,4,5-trihydroxy-6-{4-[(2E)-3-phenylprop-2-enoyl]phenoxy}oxane-2-carboxylic acid;5-Hydroxyflavone	Organoheterocyclic compounds;Organoheterocyclic compounds;Benzenoids;Phenylpropanoids and polyketides;Phenylpropanoids and polyketides;Phenylpropanoids and polyketides;Phenylpropanoids and polyketides	-;-;-;-;-;-;-	-;CPD-15266;-;-;-;-;-
M504T55	T3_K:T3_P	none	2489.91	1968.57	1951.65	2033.55	2343.94	1790.69	565.77	1776.06	1062.21	2220.82	703.506	892.728	2000.02	1046.09	1755.59	1901.83	808.283	1281.11	860.086	632.424	1204.88	1280.49	778.397	1015.69	1656.34	793.183	1260.67	740.864	1472.77	1483.74	1016.84	933.089	541.511	1339.28	831.623	848.359	798.417	596.061	451.865	651.208	972.327	-	-	Biotripyrrin-b;Biotripyrrin-a;4'-Methyl-(-)-epigallocatechin 3-(4-methyl-gallate)	Organoheterocyclic compounds;Organoheterocyclic compounds;Phenylpropanoids and polyketides	-;-;-	-;-;-
M569T64	T3_K:T3_P	none	1427.74	2004.39	1385.38	1837	1976.61	1465.21	6937.52	6282.23	6120.6	5984.4	6145.41	6166.01	1150.32	1120.52	1083.44	1183.35	1152.04	948.751	1586.83	2396.87	1565.22	2218.2	2430.09	1789.37	1636.28	1258.5	1305.91	1491.53	635.272	1306.7	2711.17	2837.24	2779.57	2858.29	2634.96	2983.95	1330.97	1360.68	2096.97	1696.86	1368.04	-	-	3,4,5-trihydroxy-6-[3-hydroxy-2-(7-hydroxy-4-oxo-3,4-dihydro-2H-1-benzopyran-2-yl)-5-methoxy-4-(3-methylbut-2-en-1-yl)phenoxy]oxane-2-carboxylic acid;6-({2-[2,6-dihydroxy-4-methoxy-3-(3-methylbut-2-en-1-yl)phenyl]-4-oxo-3,4-dihydro-2H-1-benzopyran-7-yl}oxy)-3,4,5-trihydroxyoxane-2-carboxylic acid;3,4,5-trihydroxy-6-[3-hydroxy-2-(7-hydroxy-4-oxo-3,4-dihydro-2H-1-benzopyran-2-yl)-5-methoxy-6-(3-met…	Phenylpropanoids and polyketides;Phenylpropanoids and polyketides;Phenylpropanoids and polyketides;Phenylpropanoids and polyketides;Phenylpropanoids and polyketides;Phenylpropanoids and polyketides;Unknow;Unknow	-;-;-;-;-;-;-;-	-;-;-;-;-;-;-;-
M569T98	T3_K:T3_P	down	553.203	431.273	512.62	553.101	453.167	532.386	2836.98	3173.02	3428.58	3471.29	3462.84	3245.66	928.742	736.376	845.389	771.344	864.412	621.736	1638.64	1717.69	1685.09	1575.61	1680.27	1703.27	514.43	531.462	479.453	466.651	464.75	566.96	1415.03	1489.41	1573.46	1690.87	1561.82	1732.45	418.874	921.355	1059.49	858.82	1009.5	-	-	3,4,5-trihydroxy-6-[3-hydroxy-2-(7-hydroxy-4-oxo-3,4-dihydro-2H-1-benzopyran-2-yl)-5-methoxy-4-(3-methylbut-2-en-1-yl)phenoxy]oxane-2-carboxylic acid;6-({2-[2,6-dihydroxy-4-methoxy-3-(3-methylbut-2-en-1-yl)phenyl]-4-oxo-3,4-dihydro-2H-1-benzopyran-7-yl}oxy)-3,4,5-trihydroxyoxane-2-carboxylic acid;3,4,5-trihydroxy-6-[3-hydroxy-2-(7-hydroxy-4-oxo-3,4-dihydro-2H-1-benzopyran-2-yl)-5-methoxy-6-(3-met…	Phenylpropanoids and polyketides;Phenylpropanoids and polyketides;Phenylpropanoids and polyketides;Phenylpropanoids and polyketides;Phenylpropanoids and polyketides;Phenylpropanoids and polyketides;Unknow;Unknow	-;-;-;-;-;-;-;-	-;-;-;-;-;-;-;-
M571T169	T3_K:T3_P	none	2819.96	2666.53	2944.19	2857.86	3586.28	2742.03	1942.58	2619.53	672.788	928.491	837.228	1075.49	710.065	833.852	589.911	589.448	393.244	987.923	913.114	363.349	924.337	2190.27	1709.5	1233.66	983.865	783.553	535.924	459.515	932.285	929.27	451.967	583.02	657.571	366.233	1177.89	1462.87	1054.85	829.664	533.346	855.309	1140.91	-	-	6-({2-[4,6-dihydroxy-2-methoxy-3-(3-methylbut-2-en-1-yl)phenyl]-3-oxo-2,3-dihydro-1-benzofuran-6-yl}oxy)-3,4,5-trihydroxyoxane-2-carboxylic acid;3,4,5-trihydroxy-6-[5-hydroxy-2-(6-hydroxy-3-oxo-2,3-dihydro-1-benzofuran-2-yl)-3-methoxy-4-(3-methylbut-2-en-1-yl)phenoxy]oxane-2-carboxylic acid;3,4,5-trihydroxy-6-[5-hydroxy-4-(6-hydroxy-3-oxo-2,3-dihydro-1-benzofuran-2-yl)-3-methoxy-2-(3-methylbut-2-…	Phenylpropanoids and polyketides;Phenylpropanoids and polyketides;Phenylpropanoids and polyketides;Organic oxygen compounds;Organic oxygen compounds;Organic oxygen compounds;Organic oxygen compounds;Lignans, neolignans and related compounds	-;-;-;-;-;-;-;-	-;-;-;-;-;-;-;-
M585T200	T3_K:T3_P	down	4665.94	4827.47	5416.58	5406.28	4905.49	5543.98	3861.79	3425.93	2934.72	2818.03	2913.94	3994.37	335.511	513.149	649.927	686.508	118.356	399.616	1925.97	2779.51	1992.74	1762.38	2176.59	1367.15	1212.61	692.514	715.452	995.367	614.259	522.26	2836.45	2400.84	2922.01	2846.17	2485.67	3149.39	1686.84	1219.85	1751.92	2332.31	1367.84	-	-	C.I. Acid Blue 3;Epifisetinidol-(4beta->8)-catechin;3,3',4',5,7-Pentahydroxyflavan(4->8)-3,4',5,7-tetrahydroxyflavan;Gambiriin B3;3,4,5-trihydroxy-6-[3-hydroxy-2-(7-hydroxy-4-oxo-3,4-dihydro-2H-1-benzopyran-2-yl)-5-methoxy-4-(3-methylbut-2-en-1-yl)phenoxy]oxane-2-carboxylic acid;6-({2-[2,6-dihydroxy-4-methoxy-3-(3-methylbut-2-en-1-yl)phenyl]-4-oxo-3,4-dihydro-2H-1-benzopyran-7-yl}oxy)-3,4,5-trihy…	Benzenoids;Phenylpropanoids and polyketides;Phenylpropanoids and polyketides;Phenylpropanoids and polyketides;Phenylpropanoids and polyketides;Phenylpropanoids and polyketides;Phenylpropanoids and polyketides;Phenylpropanoids and polyketides;Phenylpropanoids and polyketides;Phenylpropanoids and polyketides;Unknow;Unknow	-;-;-;-;-;-;-;-;-;-;-;-	-;-;-;-;-;-;-;-;-;-;-;-
M337T58	T3_K:T3_P	down	4379.74	3534.56	4598.18	4305.07	8735.08	6343.36	5200.71	6087.61	5864.08	5487.35	4518.08	5977.24	4496.02	4042.87	2655.77	3643.06	4153.6	6910.73	6662	5959.53	6151.03	6497.33	6411.03	6831.26	2129.53	4601.74	3872.43	4961.41	1868.28	2064.63	7454.1	6630.48	6867.17	7423.91	7319.65	6759.16	5776.43	4893.4	3641.14	5664.37	3478.34	Atalantoflavone	Flavonoids	5'-Methylthioadenosine	Nucleosides, nucleotides, and analogues	C00170	5-METHYLTHIOADENOSINE
M433T215	T3_K:T3_P	none	44345.3	42633.7	39567.4	39742.8	41040	43668.2	9763.97	15845	16245.1	17219.1	5406.27	11051	7532.34	6421.54	10112.4	9783.63	6270.73	8761.76	14368.2	13478.6	13189.9	11563	12394.3	12559.6	12378.1	13204.3	11095.9	12554.6	10321.1	13633.6	11929.5	10565.3	9791.24	10156.2	10416	1762.9	9076.8	9706.36	8411.75	12847.5	9481.28	3-Methoxynobiletin	Flavonoids	3,4,5-trihydroxy-6-{2-[(1E)-3-(4-hydroxy-2-methoxyphenyl)prop-1-en-1-yl]phenoxy}oxane-2-carboxylic acid;3,4,5-trihydroxy-6-{4-[3-(2-hydroxyphenyl)prop-2-en-1-yl]-3-methoxyphenoxy}oxane-2-carboxylic acid;3,4,5-trihydroxy-6-{6-hydroxy-2-methoxy-3-[(2E)-3-phenylprop-2-en-1-yl]phenoxy}oxane-2-carboxylic acid;3,4,5-trihydroxy-6-{2-hydroxy-3-methoxy-4-[(2E)-3-phenylprop-2-en-1-yl]phenoxy}oxane-2-carbox…	Unknow;Unknow;Unknow;Unknow;Unknow;Unknow;Unknow;Unknow;Unknow;Unknow;Unknow;Unknow;Phenylpropanoids and polyketides;Phenylpropanoids and polyketides;Phenylpropanoids and polyketides;Phenylpropanoids and polyketides;Phenylpropanoids and polyketides;Organic oxygen compounds;Phenylpropanoids and polyketides;Phenylpropanoids and polyketides;Phenylpropanoids and polyketides;Phenylpropanoids and polyk…	-;-;-;-;-;-;-;-;-;-;-;-;-;-;-;-;-;-;C16223;-;-;-;-;-	-;-;-;-;-;-;-;-;-;-;-;-;-;-;-;-;-;-;-;-;-;-;-;-
M433T311	T3_K:T3_P	up	1836.52	1231.75	2230.63	1696.39	1557.37	1619.42	787.601	625.417	1805.6	2050.31	2069.86	1747.78	4718.42	8205.68	3496.73	2313.56	5047.12	8943.02	3212.51	2098.16	2768.24	3330.46	3458.58	3373.66	3836.45	3945.51	3526.01	6197.93	4283.29	4292.93	1170.33	1281.85	1375.66	1248.25	1290.85	1407.44	2106.71	1217.58	2329.02	2236.95	1973.57	3-Methoxynobiletin	Flavonoids	Corchoionol C 9-glucoside;Citroside A;Sonchuionoside C	Lipids and lipid-like molecules;Lipids and lipid-like molecules;Lipids and lipid-like molecules	-;-;-	-;-;-
M437T357	T3_K:T3_P	none	147569	145143	125672	140944	120732	132790	164415	149785	166105	157831	166203	145674	133581	132070	129194	138094	107401	126292	160216	145515	147091	160902	132437	140060	126421	118459	125145	130863	126554	138291	156211	121902	162665	128090	122727	129793	151230	138262	152869	152219	160259	Artocarpin	Flavonoids	Eplerenone;Armillaripin;4-O-Methylmelleolide;Armillarin;Clausarinol	Lipids and lipid-like molecules;Lipids and lipid-like molecules;Lipids and lipid-like molecules;Lipids and lipid-like molecules;Phenylpropanoids and polyketides	C12512;-;-;-;-	-;-;-;-;-
M355T356	T3_K:T3_P	none	4168.07	670.777	1043.83	1218.33	1372.1	825.772	4110.17	4040.55	3945.35	4368.93	4371.05	3450.87	4460.6	3996.61	5411.04	4540.95	3496.45	4481.65	3912.49	4323.52	3882.83	3565.67	4109.08	3930.88	1208.01	771.759	3633.39	741.476	764.962	3064.42	382.849	4147.74	3849.46	693.617	885.283	3837.07	1734.98	1237.41	834.207	1426.27	1917.39	-	-	4-(4-Chlorophenyl)-1-[4-(4-fluorophenyl)-4-oxobutyl]-pyridinium (HPP+);Licoisoflavone A;3-(5,7-dihydroxy-2,2-dimethyl-3,4-dihydro-2H-1-benzopyran-6-yl)-7-hydroxy-4H-chromen-4-one;2-(2,4-dihydroxyphenyl)-5,7-dihydroxy-8-(3-methylbut-2-en-1-yl)-4H-chromen-4-one;Artocarpesin;Isoartocarpesin;1-(3,4-Dihydroxyphenyl)-7-(4-hydroxy-3-methoxyphenyl)-1,6-heptadiene-3,5-dione;Cyclokievitone;Glyceofuran;(+)-…	Organic oxygen compounds;Phenylpropanoids and polyketides;Phenylpropanoids and polyketides;Phenylpropanoids and polyketides;Phenylpropanoids and polyketides;Phenylpropanoids and polyketides;Phenylpropanoids and polyketides;Phenylpropanoids and polyketides;Phenylpropanoids and polyketides;Lignans, neolignans and related compounds;Phenylpropanoids and polyketides;Phenylpropanoids and polyketides;Ph…	-;C10486;-;-;-;-;-;C10207;-;C10882;C10498;-;-;-;-;-;-;-;-;-;-;-;-;-;-;-;-;-;-;-	-;CPD-6643;-;-;-;-;-;-;-;-;CPD-6642;-;-;-;-;-;-;-;-;-;-;-;-;-;-;-;-;-;-;-
M372T180	T3_K:T3_P	none	11813.1	11272.8	9559.93	11216.9	8378.05	9657.18	5085.49	6503.94	4834.69	5086.01	5868.57	6058.76	2572.64	4955.46	2329.59	3853.23	3091.28	2175.79	5532.83	5297.41	6859.58	5662.99	9106.07	5931.23	4975.17	5763.4	4523.83	5309.57	5437.37	4989.01	3975.35	4450.53	4295.14	2329.64	2375.04	3755.76	2413.44	3558.61	2612.22	3218.33	4509.36	-	-	N-Methyl-14-O-demethylepiporphyroxine;4-(4-Chlorophenyl)-1-[4-(4-fluorophenyl)-4-oxobutyl]-pyridinium (HPP+);Licoisoflavone A;3-(5,7-dihydroxy-2,2-dimethyl-3,4-dihydro-2H-1-benzopyran-6-yl)-7-hydroxy-4H-chromen-4-one;2-(2,4-dihydroxyphenyl)-5,7-dihydroxy-8-(3-methylbut-2-en-1-yl)-4H-chromen-4-one;Artocarpesin;Isoartocarpesin;1-(3,4-Dihydroxyphenyl)-7-(4-hydroxy-3-methoxyphenyl)-1,6-heptadiene-3,5…	Alkaloids and derivatives;Organic oxygen compounds;Phenylpropanoids and polyketides;Phenylpropanoids and polyketides;Phenylpropanoids and polyketides;Phenylpropanoids and polyketides;Phenylpropanoids and polyketides;Phenylpropanoids and polyketides;Phenylpropanoids and polyketides;Phenylpropanoids and polyketides;Lignans, neolignans and related compounds;Phenylpropanoids and polyketides;Phenylpro…	-;-;C10486;-;-;-;-;-;C10207;-;C10882;C10498;-;-;-;-;-;-;-	-;-;CPD-6643;-;-;-;-;-;-;-;-;CPD-6642;-;-;-;-;-;-;-
M372T209	T3_K:T3_P	none	36788	30387.3	33410.6	35161.3	34194	31178.7	1975.96	1909.29	1848.43	1836.61	1985.5	1690.77	13991.9	13616.8	15510.2	14033.6	13685.9	15867.5	1889.51	2349.77	3484.05	1893.09	1602.16	1646.82	7395.26	7749.18	6879.55	7161.8	6967.16	6997.09	4026.9	4991.98	6240.03	5130.75	5344.97	4744.51	9502.3	9890.08	9855.83	9238.84	11968	-	-	N-Methyl-14-O-demethylepiporphyroxine;4-(4-Chlorophenyl)-1-[4-(4-fluorophenyl)-4-oxobutyl]-pyridinium (HPP+);Licoisoflavone A;3-(5,7-dihydroxy-2,2-dimethyl-3,4-dihydro-2H-1-benzopyran-6-yl)-7-hydroxy-4H-chromen-4-one;2-(2,4-dihydroxyphenyl)-5,7-dihydroxy-8-(3-methylbut-2-en-1-yl)-4H-chromen-4-one;Artocarpesin;Isoartocarpesin;1-(3,4-Dihydroxyphenyl)-7-(4-hydroxy-3-methoxyphenyl)-1,6-heptadiene-3,5…	Alkaloids and derivatives;Organic oxygen compounds;Phenylpropanoids and polyketides;Phenylpropanoids and polyketides;Phenylpropanoids and polyketides;Phenylpropanoids and polyketides;Phenylpropanoids and polyketides;Phenylpropanoids and polyketides;Phenylpropanoids and polyketides;Phenylpropanoids and polyketides;Lignans, neolignans and related compounds;Phenylpropanoids and polyketides;Phenylpro…	-;-;C10486;-;-;-;-;-;C10207;-;C10882;C10498;-;-;-;-;-;-;-	-;-;CPD-6643;-;-;-;-;-;-;-;-;CPD-6642;-;-;-;-;-;-;-
M372T269	T3_K:T3_P	up	2692	2512.46	4514.63	3816.51	2008.37	2937.35	1740.62	2062.24	1697.94	1765.47	1410.54	1743.22	3270.41	3264.86	3393.91	3570.34	3925.39	3726.03	5711.63	5853.21	5904.1	5390.95	5154.41	5083.62	9910.81	9646.3	9067.26	10284.5	9333.05	10260.5	2287.46	1531.81	1624.96	2589.44	2108.47	1407.3	5861.65	4504.51	4577.97	5538.14	6626.72	-	-	N-Methyl-14-O-demethylepiporphyroxine;4-(4-Chlorophenyl)-1-[4-(4-fluorophenyl)-4-oxobutyl]-pyridinium (HPP+);Licoisoflavone A;3-(5,7-dihydroxy-2,2-dimethyl-3,4-dihydro-2H-1-benzopyran-6-yl)-7-hydroxy-4H-chromen-4-one;2-(2,4-dihydroxyphenyl)-5,7-dihydroxy-8-(3-methylbut-2-en-1-yl)-4H-chromen-4-one;Artocarpesin;Isoartocarpesin;1-(3,4-Dihydroxyphenyl)-7-(4-hydroxy-3-methoxyphenyl)-1,6-heptadiene-3,5…	Alkaloids and derivatives;Organic oxygen compounds;Phenylpropanoids and polyketides;Phenylpropanoids and polyketides;Phenylpropanoids and polyketides;Phenylpropanoids and polyketides;Phenylpropanoids and polyketides;Phenylpropanoids and polyketides;Phenylpropanoids and polyketides;Phenylpropanoids and polyketides;Lignans, neolignans and related compounds;Phenylpropanoids and polyketides;Phenylpro…	-;-;C10486;-;-;-;-;-;C10207;-;C10882;C10498;-;-;-;-;-;-;-	-;-;CPD-6643;-;-;-;-;-;-;-;-;CPD-6642;-;-;-;-;-;-;-
M372T285	T3_K:T3_P	up	1854.85	1895.86	2438.18	2276.62	1826.91	1732.37	4171.85	3899	3993.42	4140.59	4190.25	4368.72	1681.63	1631.63	1664.29	6935.99	3348.32	3145.84	7891.47	8648	8372.56	8725.64	8217.04	8748.93	11384.7	13632.8	14791.4	13996.4	13339.1	12325.8	2830.65	2439.92	2746.18	4856.49	2701.63	2551.46	4668.89	4622.85	4440.41	4049.28	4484.31	-	-	N-Methyl-14-O-demethylepiporphyroxine;4-(4-Chlorophenyl)-1-[4-(4-fluorophenyl)-4-oxobutyl]-pyridinium (HPP+);Licoisoflavone A;3-(5,7-dihydroxy-2,2-dimethyl-3,4-dihydro-2H-1-benzopyran-6-yl)-7-hydroxy-4H-chromen-4-one;2-(2,4-dihydroxyphenyl)-5,7-dihydroxy-8-(3-methylbut-2-en-1-yl)-4H-chromen-4-one;Artocarpesin;Isoartocarpesin;1-(3,4-Dihydroxyphenyl)-7-(4-hydroxy-3-methoxyphenyl)-1,6-heptadiene-3,5…	Alkaloids and derivatives;Organic oxygen compounds;Phenylpropanoids and polyketides;Phenylpropanoids and polyketides;Phenylpropanoids and polyketides;Phenylpropanoids and polyketides;Phenylpropanoids and polyketides;Phenylpropanoids and polyketides;Phenylpropanoids and polyketides;Phenylpropanoids and polyketides;Lignans, neolignans and related compounds;Phenylpropanoids and polyketides;Phenylpro…	-;-;C10486;-;-;-;-;-;C10207;-;C10882;C10498;-;-;-;-;-;-;-	-;-;CPD-6643;-;-;-;-;-;-;-;-;CPD-6642;-;-;-;-;-;-;-
M388T234	T3_K:T3_P	up	1154.62	1296.92	987.336	1159.66	1370.15	1032.12	1687.76	1753.93	1785.58	1675.08	1965.6	1763.97	1338.35	1413.9	1129.13	1189.96	1480.28	1409.82	3464.41	3522.47	3869.26	4015.44	3307.35	3588.42	5035.18	4834.29	5488.94	5241.02	5246.64	5086.58	1677.11	1710.17	1019.29	1404.85	846.901	1631.02	2002.49	2411.96	2457.76	1804.41	2547.67	-	-	Dihydroxycitracridone I;2-(2,4-dihydroxyphenyl)-5,7-dihydroxy-6-(4-hydroxy-3-methylbut-2-en-1-yl)-4H-chromen-4-one;2-(2,4-dihydroxyphenyl)-5,7-dihydroxy-6-[(2E)-4-hydroxy-3-methylbut-2-en-1-yl]-4H-chromen-4-one;2-(2,4-dihydroxyphenyl)-5,7-dihydroxy-6-[(1E)-3-hydroxy-3-methylbut-1-en-1-yl]-4H-chromen-4-one;8'-Episesaminone;Sesamolin;Glycyrrhizaflavonol A;Glycyrrhizaisoflavone A;Gancaonin P;2,3-Deh…	Organoheterocyclic compounds;Phenylpropanoids and polyketides;Phenylpropanoids and polyketides;Phenylpropanoids and polyketides;Lignans, neolignans and related compounds;Organoheterocyclic compounds;Phenylpropanoids and polyketides;Phenylpropanoids and polyketides;Phenylpropanoids and polyketides;Phenylpropanoids and polyketides;Lignans, neolignans and related compounds;Phenylpropanoids and polyk…	-;-;-;-;-;-;-;-;-;-;-;-;-	-;-;-;-;-;-;-;-;-;-;-;-;-
M389T195	T3_K:T3_P	down	3736.44	3865.08	4681.21	2446.68	3692.65	3816.13	109649	106310	106926	102278	103013	106498	1882.43	2182.69	1999.33	1906.28	1969.85	1308.62	20603.8	18969.9	26188.4	20398.2	16815.5	23149.4	5487.06	3588.63	5085.48	4079.99	5958.06	2733.57	43516.6	50645.9	54805.7	67504	50854.1	51005.3	32167.5	28387.2	31372.4	33792.3	30799.2	Geniposide	Unknown	-	-	-	-
M406T195	T3_K:T3_P	down	3655.57	2998.29	3619.5	3122.43	3401.21	4030.12	155360	172253	166987	169699	163947	169608	1406.87	4477.18	4775.35	4272.51	4525.2	4306.69	42033.3	45310.7	42000.8	45950.5	42354.3	47425	7713.24	8466.77	6687.84	8336.17	9927.29	8756.32	91250.5	103816	103089	105945	90390.7	108137	62986.9	61617.6	67351.7	65366.4	64238.6	Verbenalin	Unknown	Dihydrozeatin-7-N-dihydrozeatin;Dihydrozeatin-9-N-glucoside;Dihydrozeatin-O-glucoside	Organic oxygen compounds;Organic oxygen compounds;Lipids and lipid-like molecules	-;-;-	CPD-4615;CPD-4616;CPD-4617
M411T195	T3_K:T3_P	down	22752.9	20480.5	22445.6	20913.8	20882.7	21151.2	1.36124e+06	1.37258e+06	1.25756e+06	1.18644e+06	1.2191e+06	1.19422e+06	4522.79	4688.17	7753.9	9083.53	8573.68	3982.64	241417	212852	221406	219497	205862	215344	44817.7	45019.5	42928	44206.7	42678.3	43566.1	675018	646933	683729	613412	614332	658822	386352	385385	390643	383435	424254	-	-	3,4,5-trihydroxy-6-[2-hydroxy-1-(1-oxo-1H-isochromen-3-yl)butoxy]oxane-2-carboxylic acid;3,4,5-trihydroxy-6-{[1-hydroxy-1-(1-oxo-1H-isochromen-3-yl)butan-2-yl]oxy}oxane-2-carboxylic acid	Lipids and lipid-like molecules;Organic oxygen compounds	-;-	-;-
M427T195	T3_K:T3_P	none	1330.14	1659.4	1182.63	2032.67	2046.28	2067.7	20361.1	20868.1	16566.5	17616.2	20162.8	21327.5	2524.08	2703.56	2880.37	2621.43	3427.27	2553.06	5057.33	5332.37	3697	4409.65	5964.23	5173.71	5556.34	4925.79	1819.51	6818.62	1770.07	5862.25	9542.27	8543.59	9074.06	10393.8	11404.8	10242.9	6817.46	8459.35	7295.45	6222.5	7335.01	-	-	Cysteineglutathione disulfide;(-)-Epiafzelechin 3-gallate;Glyceryl lactopalmitate;3,4,5-trihydroxy-6-{3-hydroxy-5-[(E)-2-(4-hydroxyphenyl)ethenyl]phenoxy}oxane-2-carboxylic acid;6-{4-[(E)-2-(3,5-dihydroxyphenyl)ethenyl]phenoxy}-3,4,5-trihydroxyoxane-2-carboxylic acid;3,4,5-trihydroxy-6-[2-(1-hydroxy-2-oxo-2-phenylethyl)phenoxy]oxane-2-carboxylic acid;3,4,5-trihydroxy-6-[2-(2-hydroxy-2-phenylacety…	Organic acids and derivatives;Phenylpropanoids and polyketides;Organoheterocyclic compounds;Phenylpropanoids and polyketides;Phenylpropanoids and polyketides;Phenylpropanoids and polyketides;Phenylpropanoids and polyketides;Phenylpropanoids and polyketides;Phenylpropanoids and polyketides;Phenylpropanoids and polyketides;Phenylpropanoids and polyketides;Phenylpropanoids and polyketides;Organohete…	-;-;-;-;-;-;-;-;-;-;-;-;-;-;-;-;-	-;-;-;-;-;-;-;-;-;-;-;-;-;-;-;-;-
Flavonoid & Geniposide in NEG
ID	sample	regulated	cjrT1_R_2	cjrT1_R_8	cjrT1_R_15	cjrT1_R_22	cjrT1_R_28	cjrT1_R_35	cjrT1_W_5	cjrT1_W_12	cjrT1_W_18	cjrT1_W_25	cjrT1_W_32	cjrT1_W_38	cjrT2_R_3	cjrT2_R_9	cjrT2_R_16	cjrT2_R_23	cjrT2_R_29	cjrT2_R_36	cjrT2_W_6	cjrT2_W_13	cjrT2_W_19	cjrT2_W_26	cjrT2_W_33	cjrT2_W_39	cjrT3_R_4	cjrT3_R_10	cjrT3_R_17	cjrT3_R_24	cjrT3_R_30	cjrT3_R_37	cjrT3_W_7	cjrT3_W_14	cjrT3_W_20	cjrT3_W_27	cjrT3_W_34	cjrT3_W_40	QC_1	QC_11	QC_21	QC_31	QC_41	MS2Metabolite	MS2class	MS1hmdbName	MS1hmdbSuperClass	MS1hmdbTokegg	MS1hmdbTobiocyc
M323T183	T1_K:T1_P	none	2721.28	397.949	2621.36	3343.06	3974.72	3513.59	1610.02	2233.99	1092.94	2124.82	1900.11	2543.39	5359.46	5393.34	5060	1741.9	5098.55	6317.93	1032.67	2113.17	2680.02	2072.16	1600.97	3012.33	10284.1	13632.3	9685.14	10775.5	10109.8	12943.8	3942.51	538.952	727.644	3220.15	3066.72	3247.66	2751.98	3294.86	4117.39	3353.88	3487.92	-	-	Alpha-hydroxyalprazolam;4-hydroxyalprazolam;4'-Methyl-(-)-epigallocatechin 3-(4-methyl-gallate)	Organoheterocyclic compounds;Organoheterocyclic compounds;Phenylpropanoids and polyketides	-;-;-	-;-;-
M399T58	T1_K:T1_P	none	7525.59	6471.61	6915.77	6179.07	6973.28	7268.1	19619	19452.4	21053.8	18191.4	18509.4	19261.7	1487.94	1651.12	2053.5	1332.17	1655.82	1124.19	17115.6	17473.6	17266.6	17884	17432.4	17194.2	2662.33	2945.35	3761.72	3538.65	2841.15	3173.41	17319.6	18094	16570.9	19080.9	16217.7	16248.8	11876.8	11077.5	11941.2	8925.63	11897.3	-	-	5-hydroxy-7-methoxy-2-phenyl-8-(3,4,5-trihydroxyoxan-2-yl)-4H-chromen-4-one;3,4,5-trihydroxy-6-{3-[(2E)-3-phenylprop-2-enoyl]phenoxy}oxane-2-carboxylic acid;3,4,5-trihydroxy-6-{4-[(2E)-3-phenylprop-2-enoyl]phenoxy}oxane-2-carboxylic acid;5-Hydroxyflavone;3,4,5-trihydroxy-6-{[7-oxo-2-(2-{[3,4,5-trihydroxy-6-(hydroxymethyl)oxan-2-yl]oxy}propan-2-yl)-2H,3H,7H-furo[3,2-g]chromen-9-yl]oxy}oxane-2-carb…	Phenylpropanoids and polyketides;Phenylpropanoids and polyketides;Phenylpropanoids and polyketides;Phenylpropanoids and polyketides;Phenylpropanoids and polyketides;Phenylpropanoids and polyketides;Phenylpropanoids and polyketides;Phenylpropanoids and polyketides;Phenylpropanoids and polyketides;Phenylpropanoids and polyketides	-;-;-;-;-;-;-;-;-;-	-;-;-;-;-;-;-;-;-;-
M415T57	T1_K:T1_P	none	3098.82	8637.18	7078.48	2392.61	7834.77	952.229	3370.3	3298.8	2662.28	2654.91	2596.01	2683.83	2304.51	1836.26	200.216	1724.87	1225.39	1987.58	3427.46	3632.47	3846.34	4243.26	4159.84	4383.09	1504.52	1327.5	593.021	755.401	690.604	1511.07	6102.1	5202.25	6042.29	5772.13	5574	7004.91	1902.47	1670.05	2990.94	2485.3	2981.38	-	-	Trovafloxacin;Daidzin;5,7-dihydroxy-2-phenyl-6-[3,4,5-trihydroxy-6-(hydroxymethyl)oxan-2-yl]-4H-chromen-4-one;5,7-dihydroxy-2-phenyl-8-[3,4,5-trihydroxy-6-(hydroxymethyl)oxan-2-yl]-4H-chromen-4-one;5-hydroxy-2-(4-hydroxyphenyl)-7-methoxy-8-(3,4,5-trihydroxyoxan-2-yl)-4H-chromen-4-one;5,6-dihydroxy-7-methoxy-2-phenyl-8-(3,4,5-trihydroxyoxan-2-yl)-4H-chromen-4-one;5-hydroxy-2-(3-hydroxyphenyl)-7-me…	Organoheterocyclic compounds;Phenylpropanoids and polyketides;Phenylpropanoids and polyketides;Unknow;Unknow;Unknow;Phenylpropanoids and polyketides;Phenylpropanoids and polyketides;Phenylpropanoids and polyketides;Unknow;Phenylpropanoids and polyketides;Phenylpropanoids and polyketides;Benzenoids;Phenylpropanoids and polyketides;Phenylpropanoids and polyketides;Benzenoids;Phenylpropanoids and po…	C07664;C10216;-;-;-;-;-;-;-;-;-;-;-;-;-;C10346;-;C10316;-;-;-;-;-;-;-;-;-;-;-;-;-;-;-;-	-;-;-;-;-;-;-;-;-;-;-;-;-;-;-;-;-;-;-;-;-;-;-;-;-;-;-;-;-;-;-;-;-;-
M531T60	T1_K:T1_P	none	2144.21	1133.91	2847.14	3470.21	1821.69	1476.85	5159.65	5151.1	5590.4	5094.18	4933.19	6100.92	1943.88	1783.56	1938.78	1773.52	380.342	734.186	2152.01	2758	4942.45	2808.82	2374.44	2531.84	690.324	583.73	1239.1	1304.33	687.3	1336.72	2285.95	2260.69	2397.89	2184.65	2678.63	3811.06	3316.67	3830.57	2941.37	2927.81	3057.42	-	-	6-({2-[4,6-dihydroxy-2-methoxy-3-(3-methylbut-2-en-1-yl)phenyl]-3-oxo-2,3-dihydro-1-benzofuran-6-yl}oxy)-3,4,5-trihydroxyoxane-2-carboxylic acid;3,4,5-trihydroxy-6-[5-hydroxy-2-(6-hydroxy-3-oxo-2,3-dihydro-1-benzofuran-2-yl)-3-methoxy-4-(3-methylbut-2-en-1-yl)phenoxy]oxane-2-carboxylic acid;3,4,5-trihydroxy-6-[5-hydroxy-4-(6-hydroxy-3-oxo-2,3-dihydro-1-benzofuran-2-yl)-3-methoxy-2-(3-methylbut-2-…	Phenylpropanoids and polyketides;Phenylpropanoids and polyketides;Phenylpropanoids and polyketides;Organic oxygen compounds;Organic oxygen compounds;Organic oxygen compounds;Organic oxygen compounds;Lignans, neolignans and related compounds	-;-;-;-;-;-;-;-	-;-;-;-;-;-;-;-
M561T59	T1_K:T1_P	down	696.185	661.672	1368.09	946.206	1548.45	1391.92	4788.47	4857.91	3778.45	4219.58	4464.59	5208.79	8581.56	8650.81	8903.32	8573	9399.25	8776.7	3652.55	2888.48	2206.92	2967.06	3029.62	2637.88	812.065	1120.44	1205.89	1206.66	359.933	1142.74	2049.67	3012.97	2276.76	2329.71	2203.37	2984.71	4784.91	2995.09	3165.39	3491.48	2805.36	-	-	Molludistin 2''-rhamnoside;Chrysin 7-[rhamnosyl-(1->4)-glucoside]	Phenylpropanoids and polyketides;Phenylpropanoids and polyketides	-;-	-;-
M578T318	T1_K:T1_P	down	146.186	215.764	182.916	164.344	159.383	88.7806	2053.3	1923.1	2003	2112.36	2093.7	2129.11	427.291	593.761	564.759	675.8	397.091	510.19	1692.34	1454.32	1426.71	1309.45	1389.6	1602.14	541.25	477.489	1024.44	808.219	794.731	506.683	862.419	884.365	873.164	864.069	827.796	827.584	859.786	1103.93	872.308	869.237	876.284	-	-	Molludistin 2''-rhamnoside;Chrysin 7-[rhamnosyl-(1->4)-glucoside]	Phenylpropanoids and polyketides;Phenylpropanoids and polyketides	-;-	-;-
M353T58	T1_K:T1_P	none	7928.29	6728.19	9219.31	13675	7663.71	6253.83	34060.8	35832.5	43623.7	36270.4	37390.7	38017.5	1584.14	2823.85	1548.05	1713.02	1709.05	2662.06	36788.4	35533.7	43483.3	34025.2	32888.2	34602.6	50280.4	737.243	54025.3	1315.71	50376.1	55200.1	21408.2	22178.3	19496.1	20323.1	18441.4	28414.6	11763.3	10245	9769.63	10228.3	11952.3	Licoisoflavone A	Isoflavonoids	Licoisoflavone A;3-(5,7-dihydroxy-2,2-dimethyl-3,4-dihydro-2H-1-benzopyran-6-yl)-7-hydroxy-4H-chromen-4-one;2-(2,4-dihydroxyphenyl)-5,7-dihydroxy-8-(3-methylbut-2-en-1-yl)-4H-chromen-4-one;Artocarpesin;Isoartocarpesin;1-(3,4-Dihydroxyphenyl)-7-(4-hydroxy-3-methoxyphenyl)-1,6-heptadiene-3,5-dione;Cyclokievitone;Glyceofuran;(+)-Sesamin;Luteone;Isolicoflavonol;Albanin A;Gancaonin C;Gancaonin O;Licof…	Phenylpropanoids and polyketides;Phenylpropanoids and polyketides;Phenylpropanoids and polyketides;Phenylpropanoids and polyketides;Phenylpropanoids and polyketides;Phenylpropanoids and polyketides;Phenylpropanoids and polyketides;Phenylpropanoids and polyketides;Lignans, neolignans and related compounds;Phenylpropanoids and polyketides;Phenylpropanoids and polyketides;Phenylpropanoids and polyke…	C10486;-;-;-;-;-;C10207;-;C10882;C10498;-;-;-;-;-;-;-	CPD-6643;-;-;-;-;-;-;-;-;CPD-6642;-;-;-;-;-;-;-
M313T379	T1_K:T1_P	none	1035.13	957.189	1244.31	1152.44	1576.65	1428.31	1068.17	1000.76	1104.51	991.213	1436.81	1040.78	5815.92	5690.71	1320.13	7139.17	1028.65	5816.07	717.565	1062.65	995.104	826.463	1288.18	1271.04	1106.88	65076.1	81008.5	67128	70292.2	65927.2	1214.72	787.986	1049.28	1012.11	1110.32	962.807	15856.4	17398.1	15050.8	19366.6	16548.4	-	-	2-(3,5-dimethoxyphenyl)-5,7-dihydroxy-4H-chromen-4-one;7-hydroxy-2-(4-hydroxyphenyl)-5,6-dimethoxy-4H-chromen-4-one;6,7-dihydroxy-5-methoxy-2-(4-methoxyphenyl)-4H-chromen-4-one;6-hydroxy-3-(4-hydroxy-3-methoxyphenyl)-7-methoxy-4H-chromen-4-one;8-hydroxy-3-(4-hydroxy-3-methoxyphenyl)-7-methoxy-4H-chromen-4-one;5,7-dihydroxy-6,8-dimethoxy-2-phenyl-4H-chromen-4-one;3-(3,4-dihydroxy-5-methoxyphenyl)-…	Phenylpropanoids and polyketides;Phenylpropanoids and polyketides;Phenylpropanoids and polyketides;Phenylpropanoids and polyketides;Phenylpropanoids and polyketides;Phenylpropanoids and polyketides;Phenylpropanoids and polyketides;Phenylpropanoids and polyketides;Phenylpropanoids and polyketides;Unknow;Phenylpropanoids and polyketides;Phenylpropanoids and polyketides;Phenylpropanoids and polyketi…	-;-;-;-;-;-;-;-;-;-;-;-;-;-;-;-;-;-;-;-;-;-;C16753;-;-;-;-;-;-;-;-	-;-;-;-;-;-;-;-;-;-;-;-;-;-;-;-;-;-;-;-;-;-;-;-;-;-;CPD-9531;-;-;-;-
M353T191	T1_K:T1_P	none	1571.58	1417.07	1357.37	1480.2	1143.95	1549.8	1941.47	2004.83	1319.26	2215.48	1992.3	1287.38	1866.52	1838.32	1177.63	2566.25	1989.04	1665.06	3619.46	3836.87	3486.62	3719.86	4037.74	3707.22	3736.41	3048.11	4634.62	3829.16	4142.11	4575.57	1521.04	1957.3	1038.53	2490.07	2736.97	2632.33	1747.2	3127.16	1973.54	1900.68	1812.1	3-Caffeoylquinic acid	Organooxygen compounds	4-(4-Chlorophenyl)-1-[4-(4-fluorophenyl)-4-oxobutyl]-pyridinium (HPP+);Licoisoflavone A;3-(5,7-dihydroxy-2,2-dimethyl-3,4-dihydro-2H-1-benzopyran-6-yl)-7-hydroxy-4H-chromen-4-one;2-(2,4-dihydroxyphenyl)-5,7-dihydroxy-8-(3-methylbut-2-en-1-yl)-4H-chromen-4-one;Artocarpesin;Isoartocarpesin;1-(3,4-Dihydroxyphenyl)-7-(4-hydroxy-3-methoxyphenyl)-1,6-heptadiene-3,5-dione;Cyclokievitone;Glyceofuran;(+)-…	Organic oxygen compounds;Phenylpropanoids and polyketides;Phenylpropanoids and polyketides;Phenylpropanoids and polyketides;Phenylpropanoids and polyketides;Phenylpropanoids and polyketides;Phenylpropanoids and polyketides;Phenylpropanoids and polyketides;Phenylpropanoids and polyketides;Lignans, neolignans and related compounds;Phenylpropanoids and polyketides;Phenylpropanoids and polyketides;Ph…	-;C10486;-;-;-;-;-;C10207;-;C10882;C10498;-;-;-;-;-;-;-;-;-;-	-;CPD-6643;-;-;-;-;-;-;-;-;CPD-6642;-;-;-;-;-;-;-;-;-;-
M369T57	T1_K:T1_P	none	30648.6	29357.3	22926.8	25228.8	26969.6	28126.5	7905.29	7758.19	9139.36	7884.06	8283.9	8616.62	1664.43	1446.58	3047.71	2085.89	2014.18	1358.79	6527.45	6242.44	8223.66	6481.98	7786.67	6055.83	1322.38	957.196	19686.1	20056.7	1667.99	1994.75	6739.15	6538.71	6667.8	6609.39	7384.57	6507.49	16328.8	16710.5	15788.1	15878.2	16283.5	-	-	2-(2,4-dihydroxyphenyl)-5,7-dihydroxy-6-(4-hydroxy-3-methylbut-2-en-1-yl)-4H-chromen-4-one;2-(2,4-dihydroxyphenyl)-5,7-dihydroxy-6-[(2E)-4-hydroxy-3-methylbut-2-en-1-yl]-4H-chromen-4-one;2-(2,4-dihydroxyphenyl)-5,7-dihydroxy-6-[(1E)-3-hydroxy-3-methylbut-1-en-1-yl]-4H-chromen-4-one;8'-Episesaminone;Sesamolin;Glycyrrhizaflavonol A;Glycyrrhizaisoflavone A;Gancaonin P;2,3-Dehydrokievitol;Justisolin;…	Phenylpropanoids and polyketides;Phenylpropanoids and polyketides;Phenylpropanoids and polyketides;Lignans, neolignans and related compounds;Organoheterocyclic compounds;Phenylpropanoids and polyketides;Phenylpropanoids and polyketides;Phenylpropanoids and polyketides;Phenylpropanoids and polyketides;Lignans, neolignans and related compounds;Phenylpropanoids and polyketides;Phenylpropanoids and p…	-;-;-;-;-;-;-;-;-;-;-;-;-	-;-;-;-;-;-;-;-;-;-;-;-;-
M386T282	T1_K:T1_P	down	588.003	664.704	419.566	511.704	540.592	547.292	2084.38	2505.68	1850.17	2259.26	1818.64	1947.76	705.554	658.913	722.817	672.089	711.434	803.89	1173.4	852.732	725.795	892.33	724.018	831.012	960.604	822.907	770.977	1177.23	981.206	1060.04	945.8	874.552	924.461	1056.09	1251.64	930.557	741.345	737.952	717.28	1190.35	803.562	-	-	Dihydroxycitracridone I;2-(2,4-dihydroxyphenyl)-5,7-dihydroxy-6-(4-hydroxy-3-methylbut-2-en-1-yl)-4H-chromen-4-one;2-(2,4-dihydroxyphenyl)-5,7-dihydroxy-6-[(2E)-4-hydroxy-3-methylbut-2-en-1-yl]-4H-chromen-4-one;2-(2,4-dihydroxyphenyl)-5,7-dihydroxy-6-[(1E)-3-hydroxy-3-methylbut-1-en-1-yl]-4H-chromen-4-one;8'-Episesaminone;Sesamolin;Glycyrrhizaflavonol A;Glycyrrhizaisoflavone A;Gancaonin P;2,3-Deh…	Organoheterocyclic compounds;Phenylpropanoids and polyketides;Phenylpropanoids and polyketides;Phenylpropanoids and polyketides;Lignans, neolignans and related compounds;Organoheterocyclic compounds;Phenylpropanoids and polyketides;Phenylpropanoids and polyketides;Phenylpropanoids and polyketides;Phenylpropanoids and polyketides;Lignans, neolignans and related compounds;Phenylpropanoids and polyk…	-;-;-;-;-;-;-;-;-;-;-;-;-	-;-;-;-;-;-;-;-;-;-;-;-;-
M386T300	T1_K:T1_P	none	205.298	127.155	166.039	174.466	180.801	199.735	326.516	292.671	296.998	314.288	244.756	275.185	10444.4	10256.3	9984.78	10356.9	9863.98	12614.5	1590.96	1054.33	1685.9	996.114	1267.77	946.365	885.993	1246.29	1724.11	1769.26	1244.51	1034.84	609.012	475.909	415.465	516.085	283.178	438.477	1922.78	1719.39	2059.71	2262.51	1939.31	-	-	Dihydroxycitracridone I;2-(2,4-dihydroxyphenyl)-5,7-dihydroxy-6-(4-hydroxy-3-methylbut-2-en-1-yl)-4H-chromen-4-one;2-(2,4-dihydroxyphenyl)-5,7-dihydroxy-6-[(2E)-4-hydroxy-3-methylbut-2-en-1-yl]-4H-chromen-4-one;2-(2,4-dihydroxyphenyl)-5,7-dihydroxy-6-[(1E)-3-hydroxy-3-methylbut-1-en-1-yl]-4H-chromen-4-one;8'-Episesaminone;Sesamolin;Glycyrrhizaflavonol A;Glycyrrhizaisoflavone A;Gancaonin P;2,3-Deh…	Organoheterocyclic compounds;Phenylpropanoids and polyketides;Phenylpropanoids and polyketides;Phenylpropanoids and polyketides;Lignans, neolignans and related compounds;Organoheterocyclic compounds;Phenylpropanoids and polyketides;Phenylpropanoids and polyketides;Phenylpropanoids and polyketides;Phenylpropanoids and polyketides;Lignans, neolignans and related compounds;Phenylpropanoids and polyk…	-;-;-;-;-;-;-;-;-;-;-;-;-	-;-;-;-;-;-;-;-;-;-;-;-;-
M386T56	T1_K:T1_P	none	11115.4	11456	12060.4	10082.4	7971.88	10211.1	5149.16	5105.74	4895.38	5301.55	4262.65	4652.51	946.137	1558.02	1407.51	1584.37	1283.8	1402.23	5069.3	5310.35	3542.01	5077.12	6113.19	4555.93	1398.89	950.587	26254.8	2383.38	1102.58	2752.97	8837.35	9068.54	12008.8	7875.09	10756.8	6497.32	2196.8	1912.11	2000.19	2046.15	1863.99	-	-	Dihydroxycitracridone I;2-(2,4-dihydroxyphenyl)-5,7-dihydroxy-6-(4-hydroxy-3-methylbut-2-en-1-yl)-4H-chromen-4-one;2-(2,4-dihydroxyphenyl)-5,7-dihydroxy-6-[(2E)-4-hydroxy-3-methylbut-2-en-1-yl]-4H-chromen-4-one;2-(2,4-dihydroxyphenyl)-5,7-dihydroxy-6-[(1E)-3-hydroxy-3-methylbut-1-en-1-yl]-4H-chromen-4-one;8'-Episesaminone;Sesamolin;Glycyrrhizaflavonol A;Glycyrrhizaisoflavone A;Gancaonin P;2,3-Deh…	Organoheterocyclic compounds;Phenylpropanoids and polyketides;Phenylpropanoids and polyketides;Phenylpropanoids and polyketides;Lignans, neolignans and related compounds;Organoheterocyclic compounds;Phenylpropanoids and polyketides;Phenylpropanoids and polyketides;Phenylpropanoids and polyketides;Phenylpropanoids and polyketides;Lignans, neolignans and related compounds;Phenylpropanoids and polyk…	-;-;-;-;-;-;-;-;-;-;-;-;-	-;-;-;-;-;-;-;-;-;-;-;-;-
M583T60	T1_K:T1_P	up	14108.4	14300.9	15464.8	14526.9	17095	15237.3	2408.53	1518.4	2403.24	2718.6	1239.44	2494.94	2039.74	2025.63	1039.74	443.41	435.307	1861.69	1533.86	2299.22	2007.94	1430.16	2030.76	1966.75	1817.61	1535.47	2112.25	560.543	2035.25	2727.02	786.729	1958.28	3037.38	1781.15	1724.28	1096.12	1871.77	1678.4	3116.74	2906.19	3100.73	-	-	Kaempferol 3-(2'''-caffeoylsophoroside) 7-cellobioside;Pisumflavonoside II	Phenylpropanoids and polyketides;Phenylpropanoids and polyketides	-;-	-;-
M285T302	T1_K:T1_P	none	5740.34	6024.21	5654.97	981.46	750.93	5957.19	2755.12	2453.61	2735.05	2711.96	2291.49	2703.48	6736.82	4813.41	6522.21	6215.32	4568.39	4377.58	9811.87	8651.16	9081.59	9059.02	8796.02	8668.34	9498.85	12303.3	10956.8	11284.5	11142.5	11381.5	1929.49	1641.82	1046.68	2167.76	1508.48	1646.48	4191.1	4758.6	4701.85	5104.16	4057.75	3'-Hydroxygenistein	Isoflavonoids	3,4,5-trihydroxy-6-{[4-hydroxy-2-oxo-3-(3-oxo-1-phenylbutyl)-2H-chromen-7-yl]oxy}oxane-2-carboxylic acid;3,4,5-trihydroxy-6-{[4-hydroxy-2-oxo-3-(3-oxo-1-phenylbutyl)-2H-chromen-8-yl]oxy}oxane-2-carboxylic acid;Lyoniresinol 9'-sulfate	Phenylpropanoids and polyketides;Phenylpropanoids and polyketides;Lignans, neolignans and related compounds	-;-;-	-;-;-
M323T60	T1_K:T1_P	none	4520.7	14144.6	10884.8	12140.5	13174.5	12963.3	5510.84	6197.06	6227.52	5643.65	5311.83	6042.84	3763.34	3337.5	3423.75	3349.48	3311.24	3524.16	7638.62	7355.07	11089.9	7195.27	7550.11	10380.6	3822.83	2856.57	3395.43	3692.6	3791.58	3510.82	5035	5591.16	5324.44	6105.51	4155.61	9590.23	5627.9	5347.04	4787.74	4434.03	4471.55	Moracin L	2-arylbenzofuran flavonoids	4-hydroxy-3-[1-(2-hydroxyphenyl)-3-oxobutyl]-2H-chromen-2-one;4,6-dihydroxy-3-(3-oxo-1-phenylbutyl)-2H-chromen-2-one;4,7-dihydroxy-3-(3-oxo-1-phenylbutyl)-2H-chromen-2-one;4-hydroxy-3-[1-(4-hydroxyphenyl)-3-oxobutyl]-2H-chromen-2-one;4,8-dihydroxy-3-(3-oxo-1-phenylbutyl)-2H-chromen-2-one;4,5-dihydroxy-3-(3-oxo-1-phenylbutyl)-2H-chromen-2-one;4-hydroxy-3-(2-hydroxy-3-oxo-1-phenylbutyl)-2H-chromen-…	Phenylpropanoids and polyketides;Phenylpropanoids and polyketides;Phenylpropanoids and polyketides;Phenylpropanoids and polyketides;Phenylpropanoids and polyketides;Phenylpropanoids and polyketides;Phenylpropanoids and polyketides;Phenylpropanoids and polyketides;Phenylpropanoids and polyketides;Phenylpropanoids and polyketides;Phenylpropanoids and polyketides;Phenylpropanoids and polyketides;Phe…	-;-;-;-;-;-;-;-;-;-;-;-;-;-;-;-;-;-;-;-;C07366	-;-;-;-;-;-;-;-;-;-;-;-;-;-;-;-;-;-;-;-;-
M335T69	T1_K:T1_P	none	86648.1	69780	64064.5	73826.8	65410.4	61727.1	65398.6	86562.8	68922.5	72143.8	68769	74851.1	26365.7	35915.3	40479.7	30832.2	25769.1	28987.2	140066	237475	130589	193289	172962	144113	20428.1	33421.1	29148.7	13732.5	18884.6	20412.5	168063	167574	208645	129063	161178	101722	60002	90164.2	62805	76021.8	67123.8	Atalantoflavone	Flavonoids	5-hydroxy-4-(2-hydroxyphenyl)-8,8-dimethyl-2H,8H-pyrano[2,3-f]chromen-2-one;5-hydroxy-4-(3-hydroxyphenyl)-8,8-dimethyl-2H,8H-pyrano[2,3-f]chromen-2-one;5-hydroxy-4-(4-hydroxyphenyl)-8,8-dimethyl-2H,8H-pyrano[2,3-f]chromen-2-one;8-hydroxy-12,12-dimethyl-6-phenyl-3,11,14-trioxatetracyclo[8.5.0.0虏,鈦.0鹿鲁,鹿鈦礭pentadeca-1(10),2(7),5,8-tetraen-4-one;5-hydroxy-8-(hydroxymethyl)-8-methyl-4-phenyl-2H,8H-pyr…	Phenylpropanoids and polyketides;Phenylpropanoids and polyketides;Phenylpropanoids and polyketides;Phenylpropanoids and polyketides;Phenylpropanoids and polyketides;Phenylpropanoids and polyketides;Phenylpropanoids and polyketides;Phenylpropanoids and polyketides;Organoheterocyclic compounds;Phenylpropanoids and polyketides;Phenylpropanoids and polyketides;Phenylpropanoids and polyketides;Phenylp…	-;-;-;-;-;-;-;-;-;-;-;C10529;C10523;C05229;-	-;-;-;-;-;-;-;-;-;-;-;-;-;-;-
M573T58	T1_K:T1_P	none	4590.61	3620.08	4147.89	4020.78	4521.86	810.385	5096.29	3288	4590.37	4602.14	2963.36	2846.26	1839.75	1162.89	1281.44	1316.33	702.149	1789.3	4415.77	3588.62	3668.14	3505.06	3219.38	3634.86	2230.05	2610.15	2430.95	2249.78	1973.6	921.808	495.273	3864.11	3661.13	3287.79	1862.01	3811.26	1765.7	2649.05	1896.46	1737.14	3120.35	Anigorootin	Isoflavonoids	6-{[6-(3,4-dihydroxy-6-methyl-5-oxooxan-2-yl)-7-hydroxy-4-oxo-2-phenyl-4H-chromen-5-yl]oxy}-3,4,5-trihydroxyoxane-2-carboxylic acid;6-{[6-(3,4-dihydroxy-6-methyl-5-oxooxan-2-yl)-5-hydroxy-4-oxo-2-phenyl-4H-chromen-7-yl]oxy}-3,4,5-trihydroxyoxane-2-carboxylic acid;3,3'-Bis(4''-hydroxyanigorufone);Anigorootin	Phenylpropanoids and polyketides;Phenylpropanoids and polyketides;Lipids and lipid-like molecules;Phenylpropanoids and polyketides	-;-;-;-	-;-;-;-
M577T162	T1_K:T1_P	down	1169.13	916.739	968.697	1073.75	880.877	978.806	9854.11	10899	9522.36	11260.3	9911.83	10770.8	4440.07	5357.78	5276.02	5895.36	4925.2	5444.44	16598.5	16911	13978.4	15975.7	13686.5	15633.9	11773.3	15683.5	12527.4	10249.4	12436.4	7736.09	12991.3	14826.3	12406.9	13864.5	11281.8	13397.5	6105.57	6214.92	6304.68	9451.39	5440.16	Apigenin-7-O-neohesperidoside	Flavonoids	2-(3,4-dihydroxyphenyl)-8-[1-(2,4-dihydroxyphenyl)-2-hydroxy-3-(4-hydroxy-3-methoxyphenyl)propyl]-3,4-dihydro-2H-1-benzopyran-3,5,7-triol;8-[1-(2,4-dihydroxyphenyl)-3-(3,4-dihydroxyphenyl)-2-hydroxypropyl]-2-(4-hydroxy-3-methoxyphenyl)-3,4-dihydro-2H-1-benzopyran-3,5,7-triol	Phenylpropanoids and polyketides;Phenylpropanoids and polyketides	-;-	-;-
M611T182	T1_K:T1_P	none	2903.38	3392.22	2112.24	3347.38	4282.22	2194.35	4975.42	4093.78	5196.91	4585.38	3625.15	4129.72	3800.39	3801.22	4271.76	3479.27	4173.33	4725.71	4980.39	4920.25	5830.76	5884.72	4569.2	5086.22	6737.48	2743.83	8844.92	7139.1	6278.9	8767.87	4476.09	5489.75	6065.11	5212.77	4960.96	1672.97	3047.66	3732.27	3121.89	2738.01	2908.29	Dihydrohesperetin-7-O-neohesperidoside	Flavonoids	Neohesperidin dihydrochalcone	Phenylpropanoids and polyketides	-	-
M769T159	T1_K:T1_P	none	2736.22	2962.86	3298.81	2800.12	2577.64	2966.89	4406.8	4835.37	3953.93	4192.19	4418.75	6170.85	3204.47	4309.2	3291	3413.24	4049.68	5046.01	863.308	1436.84	1455.38	1381.97	1565.24	1091.97	3992.02	3965.38	5157.8	5186.59	4396.29	4287.07	2456.58	2778.07	1877.62	1243.56	2499.04	2282.87	2888.45	3209.57	2708.06	3493.37	3049.46	7-O-Methylquercetin-3-O-galactoside-6''-rhamnoside	Flavonoids	Flurbiprofen	Benzenoids	-	-
M769T177	T1_K:T1_P	none	5377.76	6008.85	5787.35	7393.59	6118.24	5889.89	14871.6	17377.4	14509.8	14314.1	13364.1	12906.6	29306.2	32988	33106.3	30638.7	30970.9	32481.9	21942.6	22070.9	17384.9	18840.6	18327.2	18801	29498.4	23793.8	27103.4	27691.6	24603.7	25009.2	8473.83	6781.02	10945.9	10181.9	9178.66	11807.3	25278.2	25596.1	21968.7	28031	23370.1	7-O-Methylquercetin-3-O-galactoside-6''-rhamnoside	Flavonoids	5-hydroxy-2-(4-hydroxy-3-methoxyphenyl)-6,8-bis[3,4,5-trihydroxy-6-(hydroxymethyl)oxan-2-yl]-7-[(3,4,5-trihydroxy-6-methyloxan-2-yl)oxy]-4H-chromen-4-one;Isorhamnetin 3-rutinoside 4'-rhamnoside;Typhaneoside;Isorhamnetin 3-O-[a-L-rhamnopyranosyl-(1->3)-a-L-rhamnopyranosyl-(1->6)-b-D-glucopyranoside]	Phenylpropanoids and polyketides;Phenylpropanoids and polyketides;Phenylpropanoids and polyketides;Phenylpropanoids and polyketides	-;-;-;-	-;-;-;-
M387T197	T1_K:T1_P	down	41076.3	37373.8	44371.4	40410.3	41599.6	33634.1	867585	836805	734289	808712	786076	782388	8441.75	6662.95	4079.86	7905.96	7093.34	10369.7	64157	62509.1	60928	62033.5	56290.5	59463.3	21164.9	22117.3	21939.3	21922.7	21740.9	19258	128458	134268	151911	136054	147094	130430	158261	145815	147723	148361	135565	Geniposide	Prenol lipids	10-Acetoxyligustroside	Lipids and lipid-like molecules	-	-
M433T194	T1_K:T1_P	down	9581.95	8719.62	8611	6969.97	7632.6	9545.52	4.09853e+06	3.88566e+06	4.2149e+06	3.7718e+06	4.05392e+06	3.54875e+06	12277.3	12925	15985.9	13222.3	15811	12083.9	1.16148e+06	1.21952e+06	979740	1.10188e+06	1.10414e+06	1.13003e+06	22144.6	20384.1	22512.1	23832.9	21933.1	21190.5	2.87572e+06	2.89249e+06	3.53056e+06	3.20583e+06	3.53978e+06	2.95669e+06	983026	1.03912e+06	994692	1.01239e+06	1.02973e+06	Geniposide	Prenol lipids	Artobiloxanthone	Organoheterocyclic compounds	-	-
M359T57	T1_K:T1_P	none	7393.23	5356.6	5504.79	6576.59	7886.96	6675.92	6793.82	5644.61	8148.04	7621.89	7454.26	7836.7	3753.26	2044.75	2954.12	4005.34	3405.79	3151.24	9725.33	9127.73	11336.2	10591.5	9068.24	10308.5	3536.33	3306.12	4966.81	5509.37	4023.68	4660.98	7422.33	7559.34	8176.27	8595.71	7655.55	10807.7	5691.01	6502.54	4566.77	5232.62	5399.37	-	-	8-(1,2-dihydroxypropan-2-yl)-2-oxo-2H,8H,9H-furo[2,3-h]chromen-9-yl 3-methylbut-2-enoate;1-hydroxy-2-{9-hydroxy-2-oxo-2H,8H,9H-furo[2,3-h]chromen-8-yl}propan-2-yl 3-methylbut-2-enoate;8-(2-hydroxypropan-2-yl)-2-oxo-2H,8H,9H-furo[2,3-h]chromen-9-yl 3,3-dimethyloxirane-2-carboxylate;8-(1,2-dihydroxypropan-2-yl)-2-oxo-2H,8H,9H-furo[2,3-h]chromen-9-yl (2E)-2-methylbut-2-enoate;Gibberellin A59;Heterof…	Phenylpropanoids and polyketides;Phenylpropanoids and polyketides;Phenylpropanoids and polyketides;Phenylpropanoids and polyketides;Lipids and lipid-like molecules;Phenylpropanoids and polyketides;Phenylpropanoids and polyketides;Organic oxygen compounds;Lipids and lipid-like molecules;Lipids and lipid-like molecules;Organic oxygen compounds	-;-;-;-;-;-;-;-;-;-;-	-;-;-;-;-;-;-;-;-;-;-
M404T69_2	T1_K:T1_P	down	101.31	37.8564	280.157	159.341	184.338	241.934	4113.42	4106.86	3788.62	4281.83	4160.54	4456.22	301.538	249.996	412.01	519.069	404.832	825.516	4028.46	5433.36	3531.62	4491.71	6119.21	4227.25	956.644	1780.69	988.124	1053.47	1195.11	1025.11	1426.38	1361.7	1592.44	1605.07	1567.96	894.893	740.55	904.288	881.503	930.363	784.718	-	-	-	-	-	-
M404T98_2	T1_K:T1_P	down	147.32	59.1107	94.7098	119.6	83.1979	117.568	7354.41	5725.34	6633.77	5817.38	5240.98	6024.27	327.38	320.688	342.538	396.03	314.843	290.814	5282.37	5443.42	6275.79	6233.52	6706.8	7619.42	1473.26	1707.55	2019.44	1951.04	1762.63	1545.68	3276.71	3312.44	3211.68	2716.74	3639.88	3102.36	1587.16	1555.01	1430.23	1340.29	1564.63	-	-	-	-	-	-
M539T54_2	T1_K:T1_P	none	1349.69	731.615	750.225	1391.08	1105.14	1274.98	2297.24	1531.96	2044.46	2053.12	2325.12	1684.11	423.798	306.915	522.959	420.641	824.514	463.098	4128.44	4500.89	4405.28	3545.74	4694.88	4211.74	251.666	347.399	459.594	341.002	471.146	383.742	3251.78	2486.47	2914.34	2625.8	2510.58	3187.19	1176.59	620.817	1334.08	1089.4	1084.05	-	-	Torachrysone 8-(2-apiosylglucoside);Oleuroside;Oleuropein;Orientaloside	Organic oxygen compounds;Lipids and lipid-like molecules;Lipids and lipid-like molecules;Organic oxygen compounds	-;-;-;-	-;-;-;-
M323T183	T2_K:T2_P	none	2721.28	397.949	2621.36	3343.06	3974.72	3513.59	1610.02	2233.99	1092.94	2124.82	1900.11	2543.39	5359.46	5393.34	5060	1741.9	5098.55	6317.93	1032.67	2113.17	2680.02	2072.16	1600.97	3012.33	10284.1	13632.3	9685.14	10775.5	10109.8	12943.8	3942.51	538.952	727.644	3220.15	3066.72	3247.66	2751.98	3294.86	4117.39	3353.88	3487.92	-	-	Alpha-hydroxyalprazolam;4-hydroxyalprazolam;4'-Methyl-(-)-epigallocatechin 3-(4-methyl-gallate)	Organoheterocyclic compounds;Organoheterocyclic compounds;Phenylpropanoids and polyketides	-;-;-	-;-;-
M399T58	T2_K:T2_P	down	7525.59	6471.61	6915.77	6179.07	6973.28	7268.1	19619	19452.4	21053.8	18191.4	18509.4	19261.7	1487.94	1651.12	2053.5	1332.17	1655.82	1124.19	17115.6	17473.6	17266.6	17884	17432.4	17194.2	2662.33	2945.35	3761.72	3538.65	2841.15	3173.41	17319.6	18094	16570.9	19080.9	16217.7	16248.8	11876.8	11077.5	11941.2	8925.63	11897.3	-	-	5-hydroxy-7-methoxy-2-phenyl-8-(3,4,5-trihydroxyoxan-2-yl)-4H-chromen-4-one;3,4,5-trihydroxy-6-{3-[(2E)-3-phenylprop-2-enoyl]phenoxy}oxane-2-carboxylic acid;3,4,5-trihydroxy-6-{4-[(2E)-3-phenylprop-2-enoyl]phenoxy}oxane-2-carboxylic acid;5-Hydroxyflavone;3,4,5-trihydroxy-6-{[7-oxo-2-(2-{[3,4,5-trihydroxy-6-(hydroxymethyl)oxan-2-yl]oxy}propan-2-yl)-2H,3H,7H-furo[3,2-g]chromen-9-yl]oxy}oxane-2-carb…	Phenylpropanoids and polyketides;Phenylpropanoids and polyketides;Phenylpropanoids and polyketides;Phenylpropanoids and polyketides;Phenylpropanoids and polyketides;Phenylpropanoids and polyketides;Phenylpropanoids and polyketides;Phenylpropanoids and polyketides;Phenylpropanoids and polyketides;Phenylpropanoids and polyketides	-;-;-;-;-;-;-;-;-;-	-;-;-;-;-;-;-;-;-;-
M415T57	T2_K:T2_P	none	3098.82	8637.18	7078.48	2392.61	7834.77	952.229	3370.3	3298.8	2662.28	2654.91	2596.01	2683.83	2304.51	1836.26	200.216	1724.87	1225.39	1987.58	3427.46	3632.47	3846.34	4243.26	4159.84	4383.09	1504.52	1327.5	593.021	755.401	690.604	1511.07	6102.1	5202.25	6042.29	5772.13	5574	7004.91	1902.47	1670.05	2990.94	2485.3	2981.38	-	-	Trovafloxacin;Daidzin;5,7-dihydroxy-2-phenyl-6-[3,4,5-trihydroxy-6-(hydroxymethyl)oxan-2-yl]-4H-chromen-4-one;5,7-dihydroxy-2-phenyl-8-[3,4,5-trihydroxy-6-(hydroxymethyl)oxan-2-yl]-4H-chromen-4-one;5-hydroxy-2-(4-hydroxyphenyl)-7-methoxy-8-(3,4,5-trihydroxyoxan-2-yl)-4H-chromen-4-one;5,6-dihydroxy-7-methoxy-2-phenyl-8-(3,4,5-trihydroxyoxan-2-yl)-4H-chromen-4-one;5-hydroxy-2-(3-hydroxyphenyl)-7-me…	Organoheterocyclic compounds;Phenylpropanoids and polyketides;Phenylpropanoids and polyketides;Unknow;Unknow;Unknow;Phenylpropanoids and polyketides;Phenylpropanoids and polyketides;Phenylpropanoids and polyketides;Unknow;Phenylpropanoids and polyketides;Phenylpropanoids and polyketides;Benzenoids;Phenylpropanoids and polyketides;Phenylpropanoids and polyketides;Benzenoids;Phenylpropanoids and po…	C07664;C10216;-;-;-;-;-;-;-;-;-;-;-;-;-;C10346;-;C10316;-;-;-;-;-;-;-;-;-;-;-;-;-;-;-;-	-;-;-;-;-;-;-;-;-;-;-;-;-;-;-;-;-;-;-;-;-;-;-;-;-;-;-;-;-;-;-;-;-;-
M531T60	T2_K:T2_P	none	2144.21	1133.91	2847.14	3470.21	1821.69	1476.85	5159.65	5151.1	5590.4	5094.18	4933.19	6100.92	1943.88	1783.56	1938.78	1773.52	380.342	734.186	2152.01	2758	4942.45	2808.82	2374.44	2531.84	690.324	583.73	1239.1	1304.33	687.3	1336.72	2285.95	2260.69	2397.89	2184.65	2678.63	3811.06	3316.67	3830.57	2941.37	2927.81	3057.42	-	-	6-({2-[4,6-dihydroxy-2-methoxy-3-(3-methylbut-2-en-1-yl)phenyl]-3-oxo-2,3-dihydro-1-benzofuran-6-yl}oxy)-3,4,5-trihydroxyoxane-2-carboxylic acid;3,4,5-trihydroxy-6-[5-hydroxy-2-(6-hydroxy-3-oxo-2,3-dihydro-1-benzofuran-2-yl)-3-methoxy-4-(3-methylbut-2-en-1-yl)phenoxy]oxane-2-carboxylic acid;3,4,5-trihydroxy-6-[5-hydroxy-4-(6-hydroxy-3-oxo-2,3-dihydro-1-benzofuran-2-yl)-3-methoxy-2-(3-methylbut-2-…	Phenylpropanoids and polyketides;Phenylpropanoids and polyketides;Phenylpropanoids and polyketides;Organic oxygen compounds;Organic oxygen compounds;Organic oxygen compounds;Organic oxygen compounds;Lignans, neolignans and related compounds	-;-;-;-;-;-;-;-	-;-;-;-;-;-;-;-
M561T59	T2_K:T2_P	none	696.185	661.672	1368.09	946.206	1548.45	1391.92	4788.47	4857.91	3778.45	4219.58	4464.59	5208.79	8581.56	8650.81	8903.32	8573	9399.25	8776.7	3652.55	2888.48	2206.92	2967.06	3029.62	2637.88	812.065	1120.44	1205.89	1206.66	359.933	1142.74	2049.67	3012.97	2276.76	2329.71	2203.37	2984.71	4784.91	2995.09	3165.39	3491.48	2805.36	-	-	Molludistin 2''-rhamnoside;Chrysin 7-[rhamnosyl-(1->4)-glucoside]	Phenylpropanoids and polyketides;Phenylpropanoids and polyketides	-;-	-;-
M578T318	T2_K:T2_P	none	146.186	215.764	182.916	164.344	159.383	88.7806	2053.3	1923.1	2003	2112.36	2093.7	2129.11	427.291	593.761	564.759	675.8	397.091	510.19	1692.34	1454.32	1426.71	1309.45	1389.6	1602.14	541.25	477.489	1024.44	808.219	794.731	506.683	862.419	884.365	873.164	864.069	827.796	827.584	859.786	1103.93	872.308	869.237	876.284	-	-	Molludistin 2''-rhamnoside;Chrysin 7-[rhamnosyl-(1->4)-glucoside]	Phenylpropanoids and polyketides;Phenylpropanoids and polyketides	-;-	-;-
M353T58	T2_K:T2_P	down	7928.29	6728.19	9219.31	13675	7663.71	6253.83	34060.8	35832.5	43623.7	36270.4	37390.7	38017.5	1584.14	2823.85	1548.05	1713.02	1709.05	2662.06	36788.4	35533.7	43483.3	34025.2	32888.2	34602.6	50280.4	737.243	54025.3	1315.71	50376.1	55200.1	21408.2	22178.3	19496.1	20323.1	18441.4	28414.6	11763.3	10245	9769.63	10228.3	11952.3	Licoisoflavone A	Isoflavonoids	Licoisoflavone A;3-(5,7-dihydroxy-2,2-dimethyl-3,4-dihydro-2H-1-benzopyran-6-yl)-7-hydroxy-4H-chromen-4-one;2-(2,4-dihydroxyphenyl)-5,7-dihydroxy-8-(3-methylbut-2-en-1-yl)-4H-chromen-4-one;Artocarpesin;Isoartocarpesin;1-(3,4-Dihydroxyphenyl)-7-(4-hydroxy-3-methoxyphenyl)-1,6-heptadiene-3,5-dione;Cyclokievitone;Glyceofuran;(+)-Sesamin;Luteone;Isolicoflavonol;Albanin A;Gancaonin C;Gancaonin O;Licof…	Phenylpropanoids and polyketides;Phenylpropanoids and polyketides;Phenylpropanoids and polyketides;Phenylpropanoids and polyketides;Phenylpropanoids and polyketides;Phenylpropanoids and polyketides;Phenylpropanoids and polyketides;Phenylpropanoids and polyketides;Lignans, neolignans and related compounds;Phenylpropanoids and polyketides;Phenylpropanoids and polyketides;Phenylpropanoids and polyke…	C10486;-;-;-;-;-;C10207;-;C10882;C10498;-;-;-;-;-;-;-	CPD-6643;-;-;-;-;-;-;-;-;CPD-6642;-;-;-;-;-;-;-
M285T302	T2_K:T2_P	none	5740.34	6024.21	5654.97	981.46	750.93	5957.19	2755.12	2453.61	2735.05	2711.96	2291.49	2703.48	6736.82	4813.41	6522.21	6215.32	4568.39	4377.58	9811.87	8651.16	9081.59	9059.02	8796.02	8668.34	9498.85	12303.3	10956.8	11284.5	11142.5	11381.5	1929.49	1641.82	1046.68	2167.76	1508.48	1646.48	4191.1	4758.6	4701.85	5104.16	4057.75	3'-Hydroxygenistein	Isoflavonoids	3,4,5-trihydroxy-6-{[4-hydroxy-2-oxo-3-(3-oxo-1-phenylbutyl)-2H-chromen-7-yl]oxy}oxane-2-carboxylic acid;3,4,5-trihydroxy-6-{[4-hydroxy-2-oxo-3-(3-oxo-1-phenylbutyl)-2H-chromen-8-yl]oxy}oxane-2-carboxylic acid;Lyoniresinol 9'-sulfate	Phenylpropanoids and polyketides;Phenylpropanoids and polyketides;Lignans, neolignans and related compounds	-;-;-	-;-;-
M323T60	T2_K:T2_P	none	4520.7	14144.6	10884.8	12140.5	13174.5	12963.3	5510.84	6197.06	6227.52	5643.65	5311.83	6042.84	3763.34	3337.5	3423.75	3349.48	3311.24	3524.16	7638.62	7355.07	11089.9	7195.27	7550.11	10380.6	3822.83	2856.57	3395.43	3692.6	3791.58	3510.82	5035	5591.16	5324.44	6105.51	4155.61	9590.23	5627.9	5347.04	4787.74	4434.03	4471.55	Moracin L	2-arylbenzofuran flavonoids	4-hydroxy-3-[1-(2-hydroxyphenyl)-3-oxobutyl]-2H-chromen-2-one;4,6-dihydroxy-3-(3-oxo-1-phenylbutyl)-2H-chromen-2-one;4,7-dihydroxy-3-(3-oxo-1-phenylbutyl)-2H-chromen-2-one;4-hydroxy-3-[1-(4-hydroxyphenyl)-3-oxobutyl]-2H-chromen-2-one;4,8-dihydroxy-3-(3-oxo-1-phenylbutyl)-2H-chromen-2-one;4,5-dihydroxy-3-(3-oxo-1-phenylbutyl)-2H-chromen-2-one;4-hydroxy-3-(2-hydroxy-3-oxo-1-phenylbutyl)-2H-chromen-…	Phenylpropanoids and polyketides;Phenylpropanoids and polyketides;Phenylpropanoids and polyketides;Phenylpropanoids and polyketides;Phenylpropanoids and polyketides;Phenylpropanoids and polyketides;Phenylpropanoids and polyketides;Phenylpropanoids and polyketides;Phenylpropanoids and polyketides;Phenylpropanoids and polyketides;Phenylpropanoids and polyketides;Phenylpropanoids and polyketides;Phe…	-;-;-;-;-;-;-;-;-;-;-;-;-;-;-;-;-;-;-;-;C07366	-;-;-;-;-;-;-;-;-;-;-;-;-;-;-;-;-;-;-;-;-
M335T69	T2_K:T2_P	down	86648.1	69780	64064.5	73826.8	65410.4	61727.1	65398.6	86562.8	68922.5	72143.8	68769	74851.1	26365.7	35915.3	40479.7	30832.2	25769.1	28987.2	140066	237475	130589	193289	172962	144113	20428.1	33421.1	29148.7	13732.5	18884.6	20412.5	168063	167574	208645	129063	161178	101722	60002	90164.2	62805	76021.8	67123.8	Atalantoflavone	Flavonoids	5-hydroxy-4-(2-hydroxyphenyl)-8,8-dimethyl-2H,8H-pyrano[2,3-f]chromen-2-one;5-hydroxy-4-(3-hydroxyphenyl)-8,8-dimethyl-2H,8H-pyrano[2,3-f]chromen-2-one;5-hydroxy-4-(4-hydroxyphenyl)-8,8-dimethyl-2H,8H-pyrano[2,3-f]chromen-2-one;8-hydroxy-12,12-dimethyl-6-phenyl-3,11,14-trioxatetracyclo[8.5.0.0虏,鈦?0鹿鲁,鹿鈦礭pentadeca-1(10),2(7),5,8-tetraen-4-one;5-hydroxy-8-(hydroxymethyl)-8-methyl-4-phenyl-2H,8H-pyr…	Phenylpropanoids and polyketides;Phenylpropanoids and polyketides;Phenylpropanoids and polyketides;Phenylpropanoids and polyketides;Phenylpropanoids and polyketides;Phenylpropanoids and polyketides;Phenylpropanoids and polyketides;Phenylpropanoids and polyketides;Organoheterocyclic compounds;Phenylpropanoids and polyketides;Phenylpropanoids and polyketides;Phenylpropanoids and polyketides;Phenylp…	-;-;-;-;-;-;-;-;-;-;-;C10529;C10523;C05229;-	-;-;-;-;-;-;-;-;-;-;-;-;-;-;-
M573T58	T2_K:T2_P	down	4590.61	3620.08	4147.89	4020.78	4521.86	810.385	5096.29	3288	4590.37	4602.14	2963.36	2846.26	1839.75	1162.89	1281.44	1316.33	702.149	1789.3	4415.77	3588.62	3668.14	3505.06	3219.38	3634.86	2230.05	2610.15	2430.95	2249.78	1973.6	921.808	495.273	3864.11	3661.13	3287.79	1862.01	3811.26	1765.7	2649.05	1896.46	1737.14	3120.35	Anigorootin	Isoflavonoids	6-{[6-(3,4-dihydroxy-6-methyl-5-oxooxan-2-yl)-7-hydroxy-4-oxo-2-phenyl-4H-chromen-5-yl]oxy}-3,4,5-trihydroxyoxane-2-carboxylic acid;6-{[6-(3,4-dihydroxy-6-methyl-5-oxooxan-2-yl)-5-hydroxy-4-oxo-2-phenyl-4H-chromen-7-yl]oxy}-3,4,5-trihydroxyoxane-2-carboxylic acid;3,3'-Bis(4''-hydroxyanigorufone);Anigorootin	Phenylpropanoids and polyketides;Phenylpropanoids and polyketides;Lipids and lipid-like molecules;Phenylpropanoids and polyketides	-;-;-;-	-;-;-;-
M577T162	T2_K:T2_P	none	1169.13	916.739	968.697	1073.75	880.877	978.806	9854.11	10899	9522.36	11260.3	9911.83	10770.8	4440.07	5357.78	5276.02	5895.36	4925.2	5444.44	16598.5	16911	13978.4	15975.7	13686.5	15633.9	11773.3	15683.5	12527.4	10249.4	12436.4	7736.09	12991.3	14826.3	12406.9	13864.5	11281.8	13397.5	6105.57	6214.92	6304.68	9451.39	5440.16	Apigenin-7-O-neohesperidoside	Flavonoids	2-(3,4-dihydroxyphenyl)-8-[1-(2,4-dihydroxyphenyl)-2-hydroxy-3-(4-hydroxy-3-methoxyphenyl)propyl]-3,4-dihydro-2H-1-benzopyran-3,5,7-triol;8-[1-(2,4-dihydroxyphenyl)-3-(3,4-dihydroxyphenyl)-2-hydroxypropyl]-2-(4-hydroxy-3-methoxyphenyl)-3,4-dihydro-2H-1-benzopyran-3,5,7-triol	Phenylpropanoids and polyketides;Phenylpropanoids and polyketides	-;-	-;-
M611T182	T2_K:T2_P	none	2903.38	3392.22	2112.24	3347.38	4282.22	2194.35	4975.42	4093.78	5196.91	4585.38	3625.15	4129.72	3800.39	3801.22	4271.76	3479.27	4173.33	4725.71	4980.39	4920.25	5830.76	5884.72	4569.2	5086.22	6737.48	2743.83	8844.92	7139.1	6278.9	8767.87	4476.09	5489.75	6065.11	5212.77	4960.96	1672.97	3047.66	3732.27	3121.89	2738.01	2908.29	Dihydrohesperetin-7-O-neohesperidoside	Flavonoids	Neohesperidin dihydrochalcone	Phenylpropanoids and polyketides	-	-
M769T159	T2_K:T2_P	up	2736.22	2962.86	3298.81	2800.12	2577.64	2966.89	4406.8	4835.37	3953.93	4192.19	4418.75	6170.85	3204.47	4309.2	3291	3413.24	4049.68	5046.01	863.308	1436.84	1455.38	1381.97	1565.24	1091.97	3992.02	3965.38	5157.8	5186.59	4396.29	4287.07	2456.58	2778.07	1877.62	1243.56	2499.04	2282.87	2888.45	3209.57	2708.06	3493.37	3049.46	7-O-Methylquercetin-3-O-galactoside-6''-rhamnoside	Flavonoids	Flurbiprofen	Benzenoids	-	-
M769T177	T2_K:T2_P	none	5377.76	6008.85	5787.35	7393.59	6118.24	5889.89	14871.6	17377.4	14509.8	14314.1	13364.1	12906.6	29306.2	32988	33106.3	30638.7	30970.9	32481.9	21942.6	22070.9	17384.9	18840.6	18327.2	18801	29498.4	23793.8	27103.4	27691.6	24603.7	25009.2	8473.83	6781.02	10945.9	10181.9	9178.66	11807.3	25278.2	25596.1	21968.7	28031	23370.1	7-O-Methylquercetin-3-O-galactoside-6''-rhamnoside	Flavonoids	5-hydroxy-2-(4-hydroxy-3-methoxyphenyl)-6,8-bis[3,4,5-trihydroxy-6-(hydroxymethyl)oxan-2-yl]-7-[(3,4,5-trihydroxy-6-methyloxan-2-yl)oxy]-4H-chromen-4-one;Isorhamnetin 3-rutinoside 4'-rhamnoside;Typhaneoside;Isorhamnetin 3-O-[a-L-rhamnopyranosyl-(1->3)-a-L-rhamnopyranosyl-(1->6)-b-D-glucopyranoside]	Phenylpropanoids and polyketides;Phenylpropanoids and polyketides;Phenylpropanoids and polyketides;Phenylpropanoids and polyketides	-;-;-;-	-;-;-;-
M313T379	T2_K:T2_P	none	1035.13	957.189	1244.31	1152.44	1576.65	1428.31	1068.17	1000.76	1104.51	991.213	1436.81	1040.78	5815.92	5690.71	1320.13	7139.17	1028.65	5816.07	717.565	1062.65	995.104	826.463	1288.18	1271.04	1106.88	65076.1	81008.5	67128	70292.2	65927.2	1214.72	787.986	1049.28	1012.11	1110.32	962.807	15856.4	17398.1	15050.8	19366.6	16548.4	-	-	2-(3,5-dimethoxyphenyl)-5,7-dihydroxy-4H-chromen-4-one;7-hydroxy-2-(4-hydroxyphenyl)-5,6-dimethoxy-4H-chromen-4-one;6,7-dihydroxy-5-methoxy-2-(4-methoxyphenyl)-4H-chromen-4-one;6-hydroxy-3-(4-hydroxy-3-methoxyphenyl)-7-methoxy-4H-chromen-4-one;8-hydroxy-3-(4-hydroxy-3-methoxyphenyl)-7-methoxy-4H-chromen-4-one;5,7-dihydroxy-6,8-dimethoxy-2-phenyl-4H-chromen-4-one;3-(3,4-dihydroxy-5-methoxyphenyl)-…	Phenylpropanoids and polyketides;Phenylpropanoids and polyketides;Phenylpropanoids and polyketides;Phenylpropanoids and polyketides;Phenylpropanoids and polyketides;Phenylpropanoids and polyketides;Phenylpropanoids and polyketides;Phenylpropanoids and polyketides;Phenylpropanoids and polyketides;Unknow;Phenylpropanoids and polyketides;Phenylpropanoids and polyketides;Phenylpropanoids and polyketi…	-;-;-;-;-;-;-;-;-;-;-;-;-;-;-;-;-;-;-;-;-;-;C16753;-;-;-;-;-;-;-;-	-;-;-;-;-;-;-;-;-;-;-;-;-;-;-;-;-;-;-;-;-;-;-;-;-;-;CPD-9531;-;-;-;-
M353T191	T2_K:T2_P	none	1571.58	1417.07	1357.37	1480.2	1143.95	1549.8	1941.47	2004.83	1319.26	2215.48	1992.3	1287.38	1866.52	1838.32	1177.63	2566.25	1989.04	1665.06	3619.46	3836.87	3486.62	3719.86	4037.74	3707.22	3736.41	3048.11	4634.62	3829.16	4142.11	4575.57	1521.04	1957.3	1038.53	2490.07	2736.97	2632.33	1747.2	3127.16	1973.54	1900.68	1812.1	3-Caffeoylquinic acid	Organooxygen compounds	4-(4-Chlorophenyl)-1-[4-(4-fluorophenyl)-4-oxobutyl]-pyridinium (HPP+);Licoisoflavone A;3-(5,7-dihydroxy-2,2-dimethyl-3,4-dihydro-2H-1-benzopyran-6-yl)-7-hydroxy-4H-chromen-4-one;2-(2,4-dihydroxyphenyl)-5,7-dihydroxy-8-(3-methylbut-2-en-1-yl)-4H-chromen-4-one;Artocarpesin;Isoartocarpesin;1-(3,4-Dihydroxyphenyl)-7-(4-hydroxy-3-methoxyphenyl)-1,6-heptadiene-3,5-dione;Cyclokievitone;Glyceofuran;(+)-…	Organic oxygen compounds;Phenylpropanoids and polyketides;Phenylpropanoids and polyketides;Phenylpropanoids and polyketides;Phenylpropanoids and polyketides;Phenylpropanoids and polyketides;Phenylpropanoids and polyketides;Phenylpropanoids and polyketides;Phenylpropanoids and polyketides;Lignans, neolignans and related compounds;Phenylpropanoids and polyketides;Phenylpropanoids and polyketides;Ph…	-;C10486;-;-;-;-;-;C10207;-;C10882;C10498;-;-;-;-;-;-;-;-;-;-	-;CPD-6643;-;-;-;-;-;-;-;-;CPD-6642;-;-;-;-;-;-;-;-;-;-
M369T57	T2_K:T2_P	none	30648.6	29357.3	22926.8	25228.8	26969.6	28126.5	7905.29	7758.19	9139.36	7884.06	8283.9	8616.62	1664.43	1446.58	3047.71	2085.89	2014.18	1358.79	6527.45	6242.44	8223.66	6481.98	7786.67	6055.83	1322.38	957.196	19686.1	20056.7	1667.99	1994.75	6739.15	6538.71	6667.8	6609.39	7384.57	6507.49	16328.8	16710.5	15788.1	15878.2	16283.5	-	-	2-(2,4-dihydroxyphenyl)-5,7-dihydroxy-6-(4-hydroxy-3-methylbut-2-en-1-yl)-4H-chromen-4-one;2-(2,4-dihydroxyphenyl)-5,7-dihydroxy-6-[(2E)-4-hydroxy-3-methylbut-2-en-1-yl]-4H-chromen-4-one;2-(2,4-dihydroxyphenyl)-5,7-dihydroxy-6-[(1E)-3-hydroxy-3-methylbut-1-en-1-yl]-4H-chromen-4-one;8'-Episesaminone;Sesamolin;Glycyrrhizaflavonol A;Glycyrrhizaisoflavone A;Gancaonin P;2,3-Dehydrokievitol;Justisolin;…	Phenylpropanoids and polyketides;Phenylpropanoids and polyketides;Phenylpropanoids and polyketides;Lignans, neolignans and related compounds;Organoheterocyclic compounds;Phenylpropanoids and polyketides;Phenylpropanoids and polyketides;Phenylpropanoids and polyketides;Phenylpropanoids and polyketides;Lignans, neolignans and related compounds;Phenylpropanoids and polyketides;Phenylpropanoids and p…	-;-;-;-;-;-;-;-;-;-;-;-;-	-;-;-;-;-;-;-;-;-;-;-;-;-
M386T282	T2_K:T2_P	none	588.003	664.704	419.566	511.704	540.592	547.292	2084.38	2505.68	1850.17	2259.26	1818.64	1947.76	705.554	658.913	722.817	672.089	711.434	803.89	1173.4	852.732	725.795	892.33	724.018	831.012	960.604	822.907	770.977	1177.23	981.206	1060.04	945.8	874.552	924.461	1056.09	1251.64	930.557	741.345	737.952	717.28	1190.35	803.562	-	-	Dihydroxycitracridone I;2-(2,4-dihydroxyphenyl)-5,7-dihydroxy-6-(4-hydroxy-3-methylbut-2-en-1-yl)-4H-chromen-4-one;2-(2,4-dihydroxyphenyl)-5,7-dihydroxy-6-[(2E)-4-hydroxy-3-methylbut-2-en-1-yl]-4H-chromen-4-one;2-(2,4-dihydroxyphenyl)-5,7-dihydroxy-6-[(1E)-3-hydroxy-3-methylbut-1-en-1-yl]-4H-chromen-4-one;8'-Episesaminone;Sesamolin;Glycyrrhizaflavonol A;Glycyrrhizaisoflavone A;Gancaonin P;2,3-Deh…	Organoheterocyclic compounds;Phenylpropanoids and polyketides;Phenylpropanoids and polyketides;Phenylpropanoids and polyketides;Lignans, neolignans and related compounds;Organoheterocyclic compounds;Phenylpropanoids and polyketides;Phenylpropanoids and polyketides;Phenylpropanoids and polyketides;Phenylpropanoids and polyketides;Lignans, neolignans and related compounds;Phenylpropanoids and polyk…	-;-;-;-;-;-;-;-;-;-;-;-;-	-;-;-;-;-;-;-;-;-;-;-;-;-
M386T300	T2_K:T2_P	up	205.298	127.155	166.039	174.466	180.801	199.735	326.516	292.671	296.998	314.288	244.756	275.185	10444.4	10256.3	9984.78	10356.9	9863.98	12614.5	1590.96	1054.33	1685.9	996.114	1267.77	946.365	885.993	1246.29	1724.11	1769.26	1244.51	1034.84	609.012	475.909	415.465	516.085	283.178	438.477	1922.78	1719.39	2059.71	2262.51	1939.31	-	-	Dihydroxycitracridone I;2-(2,4-dihydroxyphenyl)-5,7-dihydroxy-6-(4-hydroxy-3-methylbut-2-en-1-yl)-4H-chromen-4-one;2-(2,4-dihydroxyphenyl)-5,7-dihydroxy-6-[(2E)-4-hydroxy-3-methylbut-2-en-1-yl]-4H-chromen-4-one;2-(2,4-dihydroxyphenyl)-5,7-dihydroxy-6-[(1E)-3-hydroxy-3-methylbut-1-en-1-yl]-4H-chromen-4-one;8'-Episesaminone;Sesamolin;Glycyrrhizaflavonol A;Glycyrrhizaisoflavone A;Gancaonin P;2,3-Deh…	Organoheterocyclic compounds;Phenylpropanoids and polyketides;Phenylpropanoids and polyketides;Phenylpropanoids and polyketides;Lignans, neolignans and related compounds;Organoheterocyclic compounds;Phenylpropanoids and polyketides;Phenylpropanoids and polyketides;Phenylpropanoids and polyketides;Phenylpropanoids and polyketides;Lignans, neolignans and related compounds;Phenylpropanoids and polyk…	-;-;-;-;-;-;-;-;-;-;-;-;-	-;-;-;-;-;-;-;-;-;-;-;-;-
M386T56	T2_K:T2_P	down	11115.4	11456	12060.4	10082.4	7971.88	10211.1	5149.16	5105.74	4895.38	5301.55	4262.65	4652.51	946.137	1558.02	1407.51	1584.37	1283.8	1402.23	5069.3	5310.35	3542.01	5077.12	6113.19	4555.93	1398.89	950.587	26254.8	2383.38	1102.58	2752.97	8837.35	9068.54	12008.8	7875.09	10756.8	6497.32	2196.8	1912.11	2000.19	2046.15	1863.99	-	-	Dihydroxycitracridone I;2-(2,4-dihydroxyphenyl)-5,7-dihydroxy-6-(4-hydroxy-3-methylbut-2-en-1-yl)-4H-chromen-4-one;2-(2,4-dihydroxyphenyl)-5,7-dihydroxy-6-[(2E)-4-hydroxy-3-methylbut-2-en-1-yl]-4H-chromen-4-one;2-(2,4-dihydroxyphenyl)-5,7-dihydroxy-6-[(1E)-3-hydroxy-3-methylbut-1-en-1-yl]-4H-chromen-4-one;8'-Episesaminone;Sesamolin;Glycyrrhizaflavonol A;Glycyrrhizaisoflavone A;Gancaonin P;2,3-Deh…	Organoheterocyclic compounds;Phenylpropanoids and polyketides;Phenylpropanoids and polyketides;Phenylpropanoids and polyketides;Lignans, neolignans and related compounds;Organoheterocyclic compounds;Phenylpropanoids and polyketides;Phenylpropanoids and polyketides;Phenylpropanoids and polyketides;Phenylpropanoids and polyketides;Lignans, neolignans and related compounds;Phenylpropanoids and polyk…	-;-;-;-;-;-;-;-;-;-;-;-;-	-;-;-;-;-;-;-;-;-;-;-;-;-
M583T60	T2_K:T2_P	none	14108.4	14300.9	15464.8	14526.9	17095	15237.3	2408.53	1518.4	2403.24	2718.6	1239.44	2494.94	2039.74	2025.63	1039.74	443.41	435.307	1861.69	1533.86	2299.22	2007.94	1430.16	2030.76	1966.75	1817.61	1535.47	2112.25	560.543	2035.25	2727.02	786.729	1958.28	3037.38	1781.15	1724.28	1096.12	1871.77	1678.4	3116.74	2906.19	3100.73	-	-	Kaempferol 3-(2'''-caffeoylsophoroside) 7-cellobioside;Pisumflavonoside II	Phenylpropanoids and polyketides;Phenylpropanoids and polyketides	-;-	-;-
M387T197	T2_K:T2_P	down	41076.3	37373.8	44371.4	40410.3	41599.6	33634.1	867585	836805	734289	808712	786076	782388	8441.75	6662.95	4079.86	7905.96	7093.34	10369.7	64157	62509.1	60928	62033.5	56290.5	59463.3	21164.9	22117.3	21939.3	21922.7	21740.9	19258	128458	134268	151911	136054	147094	130430	158261	145815	147723	148361	135565	Geniposide	Prenol lipids	10-Acetoxyligustroside	Lipids and lipid-like molecules	-	-
M433T194	T2_K:T2_P	down	9581.95	8719.62	8611	6969.97	7632.6	9545.52	4.09853e+06	3.88566e+06	4.2149e+06	3.7718e+06	4.05392e+06	3.54875e+06	12277.3	12925	15985.9	13222.3	15811	12083.9	1.16148e+06	1.21952e+06	979740	1.10188e+06	1.10414e+06	1.13003e+06	22144.6	20384.1	22512.1	23832.9	21933.1	21190.5	2.87572e+06	2.89249e+06	3.53056e+06	3.20583e+06	3.53978e+06	2.95669e+06	983026	1.03912e+06	994692	1.01239e+06	1.02973e+06	Geniposide	Prenol lipids	Artobiloxanthone	Organoheterocyclic compounds	-	-
M359T57	T2_K:T2_P	down	7393.23	5356.6	5504.79	6576.59	7886.96	6675.92	6793.82	5644.61	8148.04	7621.89	7454.26	7836.7	3753.26	2044.75	2954.12	4005.34	3405.79	3151.24	9725.33	9127.73	11336.2	10591.5	9068.24	10308.5	3536.33	3306.12	4966.81	5509.37	4023.68	4660.98	7422.33	7559.34	8176.27	8595.71	7655.55	10807.7	5691.01	6502.54	4566.77	5232.62	5399.37	-	-	8-(1,2-dihydroxypropan-2-yl)-2-oxo-2H,8H,9H-furo[2,3-h]chromen-9-yl 3-methylbut-2-enoate;1-hydroxy-2-{9-hydroxy-2-oxo-2H,8H,9H-furo[2,3-h]chromen-8-yl}propan-2-yl 3-methylbut-2-enoate;8-(2-hydroxypropan-2-yl)-2-oxo-2H,8H,9H-furo[2,3-h]chromen-9-yl 3,3-dimethyloxirane-2-carboxylate;8-(1,2-dihydroxypropan-2-yl)-2-oxo-2H,8H,9H-furo[2,3-h]chromen-9-yl (2E)-2-methylbut-2-enoate;Gibberellin A59;Heterof…	Phenylpropanoids and polyketides;Phenylpropanoids and polyketides;Phenylpropanoids and polyketides;Phenylpropanoids and polyketides;Lipids and lipid-like molecules;Phenylpropanoids and polyketides;Phenylpropanoids and polyketides;Organic oxygen compounds;Lipids and lipid-like molecules;Lipids and lipid-like molecules;Organic oxygen compounds	-;-;-;-;-;-;-;-;-;-;-	-;-;-;-;-;-;-;-;-;-;-
M404T69_2	T2_K:T2_P	down	101.31	37.8564	280.157	159.341	184.338	241.934	4113.42	4106.86	3788.62	4281.83	4160.54	4456.22	301.538	249.996	412.01	519.069	404.832	825.516	4028.46	5433.36	3531.62	4491.71	6119.21	4227.25	956.644	1780.69	988.124	1053.47	1195.11	1025.11	1426.38	1361.7	1592.44	1605.07	1567.96	894.893	740.55	904.288	881.503	930.363	784.718	-	-	-	-	-	-
M404T98_2	T2_K:T2_P	down	147.32	59.1107	94.7098	119.6	83.1979	117.568	7354.41	5725.34	6633.77	5817.38	5240.98	6024.27	327.38	320.688	342.538	396.03	314.843	290.814	5282.37	5443.42	6275.79	6233.52	6706.8	7619.42	1473.26	1707.55	2019.44	1951.04	1762.63	1545.68	3276.71	3312.44	3211.68	2716.74	3639.88	3102.36	1587.16	1555.01	1430.23	1340.29	1564.63	-	-	-	-	-	-
M539T54_2	T2_K:T2_P	down	1349.69	731.615	750.225	1391.08	1105.14	1274.98	2297.24	1531.96	2044.46	2053.12	2325.12	1684.11	423.798	306.915	522.959	420.641	824.514	463.098	4128.44	4500.89	4405.28	3545.74	4694.88	4211.74	251.666	347.399	459.594	341.002	471.146	383.742	3251.78	2486.47	2914.34	2625.8	2510.58	3187.19	1176.59	620.817	1334.08	1089.4	1084.05	-	-	Torachrysone 8-(2-apiosylglucoside);Oleuroside;Oleuropein;Orientaloside	Organic oxygen compounds;Lipids and lipid-like molecules;Lipids and lipid-like molecules;Organic oxygen compounds	-;-;-;-	-;-;-;-
M323T183	T3_K:T3_P	up	2721.28	397.949	2621.36	3343.06	3974.72	3513.59	1610.02	2233.99	1092.94	2124.82	1900.11	2543.39	5359.46	5393.34	5060	1741.9	5098.55	6317.93	1032.67	2113.17	2680.02	2072.16	1600.97	3012.33	10284.1	13632.3	9685.14	10775.5	10109.8	12943.8	3942.51	538.952	727.644	3220.15	3066.72	3247.66	2751.98	3294.86	4117.39	3353.88	3487.92	-	-	Alpha-hydroxyalprazolam;4-hydroxyalprazolam;4'-Methyl-(-)-epigallocatechin 3-(4-methyl-gallate)	Organoheterocyclic compounds;Organoheterocyclic compounds;Phenylpropanoids and polyketides	-;-;-	-;-;-
M399T58	T3_K:T3_P	down	7525.59	6471.61	6915.77	6179.07	6973.28	7268.1	19619	19452.4	21053.8	18191.4	18509.4	19261.7	1487.94	1651.12	2053.5	1332.17	1655.82	1124.19	17115.6	17473.6	17266.6	17884	17432.4	17194.2	2662.33	2945.35	3761.72	3538.65	2841.15	3173.41	17319.6	18094	16570.9	19080.9	16217.7	16248.8	11876.8	11077.5	11941.2	8925.63	11897.3	-	-	5-hydroxy-7-methoxy-2-phenyl-8-(3,4,5-trihydroxyoxan-2-yl)-4H-chromen-4-one;3,4,5-trihydroxy-6-{3-[(2E)-3-phenylprop-2-enoyl]phenoxy}oxane-2-carboxylic acid;3,4,5-trihydroxy-6-{4-[(2E)-3-phenylprop-2-enoyl]phenoxy}oxane-2-carboxylic acid;5-Hydroxyflavone;3,4,5-trihydroxy-6-{[7-oxo-2-(2-{[3,4,5-trihydroxy-6-(hydroxymethyl)oxan-2-yl]oxy}propan-2-yl)-2H,3H,7H-furo[3,2-g]chromen-9-yl]oxy}oxane-2-carb…	Phenylpropanoids and polyketides;Phenylpropanoids and polyketides;Phenylpropanoids and polyketides;Phenylpropanoids and polyketides;Phenylpropanoids and polyketides;Phenylpropanoids and polyketides;Phenylpropanoids and polyketides;Phenylpropanoids and polyketides;Phenylpropanoids and polyketides;Phenylpropanoids and polyketides	-;-;-;-;-;-;-;-;-;-	-;-;-;-;-;-;-;-;-;-
M415T57	T3_K:T3_P	down	3098.82	8637.18	7078.48	2392.61	7834.77	952.229	3370.3	3298.8	2662.28	2654.91	2596.01	2683.83	2304.51	1836.26	200.216	1724.87	1225.39	1987.58	3427.46	3632.47	3846.34	4243.26	4159.84	4383.09	1504.52	1327.5	593.021	755.401	690.604	1511.07	6102.1	5202.25	6042.29	5772.13	5574	7004.91	1902.47	1670.05	2990.94	2485.3	2981.38	-	-	Trovafloxacin;Daidzin;5,7-dihydroxy-2-phenyl-6-[3,4,5-trihydroxy-6-(hydroxymethyl)oxan-2-yl]-4H-chromen-4-one;5,7-dihydroxy-2-phenyl-8-[3,4,5-trihydroxy-6-(hydroxymethyl)oxan-2-yl]-4H-chromen-4-one;5-hydroxy-2-(4-hydroxyphenyl)-7-methoxy-8-(3,4,5-trihydroxyoxan-2-yl)-4H-chromen-4-one;5,6-dihydroxy-7-methoxy-2-phenyl-8-(3,4,5-trihydroxyoxan-2-yl)-4H-chromen-4-one;5-hydroxy-2-(3-hydroxyphenyl)-7-me…	Organoheterocyclic compounds;Phenylpropanoids and polyketides;Phenylpropanoids and polyketides;Unknow;Unknow;Unknow;Phenylpropanoids and polyketides;Phenylpropanoids and polyketides;Phenylpropanoids and polyketides;Unknow;Phenylpropanoids and polyketides;Phenylpropanoids and polyketides;Benzenoids;Phenylpropanoids and polyketides;Phenylpropanoids and polyketides;Benzenoids;Phenylpropanoids and po…	C07664;C10216;-;-;-;-;-;-;-;-;-;-;-;-;-;C10346;-;C10316;-;-;-;-;-;-;-;-;-;-;-;-;-;-;-;-	-;-;-;-;-;-;-;-;-;-;-;-;-;-;-;-;-;-;-;-;-;-;-;-;-;-;-;-;-;-;-;-;-;-
M531T60	T3_K:T3_P	none	2144.21	1133.91	2847.14	3470.21	1821.69	1476.85	5159.65	5151.1	5590.4	5094.18	4933.19	6100.92	1943.88	1783.56	1938.78	1773.52	380.342	734.186	2152.01	2758	4942.45	2808.82	2374.44	2531.84	690.324	583.73	1239.1	1304.33	687.3	1336.72	2285.95	2260.69	2397.89	2184.65	2678.63	3811.06	3316.67	3830.57	2941.37	2927.81	3057.42	-	-	6-({2-[4,6-dihydroxy-2-methoxy-3-(3-methylbut-2-en-1-yl)phenyl]-3-oxo-2,3-dihydro-1-benzofuran-6-yl}oxy)-3,4,5-trihydroxyoxane-2-carboxylic acid;3,4,5-trihydroxy-6-[5-hydroxy-2-(6-hydroxy-3-oxo-2,3-dihydro-1-benzofuran-2-yl)-3-methoxy-4-(3-methylbut-2-en-1-yl)phenoxy]oxane-2-carboxylic acid;3,4,5-trihydroxy-6-[5-hydroxy-4-(6-hydroxy-3-oxo-2,3-dihydro-1-benzofuran-2-yl)-3-methoxy-2-(3-methylbut-2-…	Phenylpropanoids and polyketides;Phenylpropanoids and polyketides;Phenylpropanoids and polyketides;Organic oxygen compounds;Organic oxygen compounds;Organic oxygen compounds;Organic oxygen compounds;Lignans, neolignans and related compounds	-;-;-;-;-;-;-;-	-;-;-;-;-;-;-;-
M561T59	T3_K:T3_P	none	696.185	661.672	1368.09	946.206	1548.45	1391.92	4788.47	4857.91	3778.45	4219.58	4464.59	5208.79	8581.56	8650.81	8903.32	8573	9399.25	8776.7	3652.55	2888.48	2206.92	2967.06	3029.62	2637.88	812.065	1120.44	1205.89	1206.66	359.933	1142.74	2049.67	3012.97	2276.76	2329.71	2203.37	2984.71	4784.91	2995.09	3165.39	3491.48	2805.36	-	-	Molludistin 2''-rhamnoside;Chrysin 7-[rhamnosyl-(1->4)-glucoside]	Phenylpropanoids and polyketides;Phenylpropanoids and polyketides	-;-	-;-
M578T318	T3_K:T3_P	none	146.186	215.764	182.916	164.344	159.383	88.7806	2053.3	1923.1	2003	2112.36	2093.7	2129.11	427.291	593.761	564.759	675.8	397.091	510.19	1692.34	1454.32	1426.71	1309.45	1389.6	1602.14	541.25	477.489	1024.44	808.219	794.731	506.683	862.419	884.365	873.164	864.069	827.796	827.584	859.786	1103.93	872.308	869.237	876.284	-	-	Molludistin 2''-rhamnoside;Chrysin 7-[rhamnosyl-(1->4)-glucoside]	Phenylpropanoids and polyketides;Phenylpropanoids and polyketides	-;-	-;-
M353T58	T3_K:T3_P	none	7928.29	6728.19	9219.31	13675	7663.71	6253.83	34060.8	35832.5	43623.7	36270.4	37390.7	38017.5	1584.14	2823.85	1548.05	1713.02	1709.05	2662.06	36788.4	35533.7	43483.3	34025.2	32888.2	34602.6	50280.4	737.243	54025.3	1315.71	50376.1	55200.1	21408.2	22178.3	19496.1	20323.1	18441.4	28414.6	11763.3	10245	9769.63	10228.3	11952.3	Licoisoflavone A	Isoflavonoids	Licoisoflavone A;3-(5,7-dihydroxy-2,2-dimethyl-3,4-dihydro-2H-1-benzopyran-6-yl)-7-hydroxy-4H-chromen-4-one;2-(2,4-dihydroxyphenyl)-5,7-dihydroxy-8-(3-methylbut-2-en-1-yl)-4H-chromen-4-one;Artocarpesin;Isoartocarpesin;1-(3,4-Dihydroxyphenyl)-7-(4-hydroxy-3-methoxyphenyl)-1,6-heptadiene-3,5-dione;Cyclokievitone;Glyceofuran;(+)-Sesamin;Luteone;Isolicoflavonol;Albanin A;Gancaonin C;Gancaonin O;Licof…	Phenylpropanoids and polyketides;Phenylpropanoids and polyketides;Phenylpropanoids and polyketides;Phenylpropanoids and polyketides;Phenylpropanoids and polyketides;Phenylpropanoids and polyketides;Phenylpropanoids and polyketides;Phenylpropanoids and polyketides;Lignans, neolignans and related compounds;Phenylpropanoids and polyketides;Phenylpropanoids and polyketides;Phenylpropanoids and polyke…	C10486;-;-;-;-;-;C10207;-;C10882;C10498;-;-;-;-;-;-;-	CPD-6643;-;-;-;-;-;-;-;-;CPD-6642;-;-;-;-;-;-;-
M313T379	T3_K:T3_P	up	1035.13	957.189	1244.31	1152.44	1576.65	1428.31	1068.17	1000.76	1104.51	991.213	1436.81	1040.78	5815.92	5690.71	1320.13	7139.17	1028.65	5816.07	717.565	1062.65	995.104	826.463	1288.18	1271.04	1106.88	65076.1	81008.5	67128	70292.2	65927.2	1214.72	787.986	1049.28	1012.11	1110.32	962.807	15856.4	17398.1	15050.8	19366.6	16548.4	-	-	2-(3,5-dimethoxyphenyl)-5,7-dihydroxy-4H-chromen-4-one;7-hydroxy-2-(4-hydroxyphenyl)-5,6-dimethoxy-4H-chromen-4-one;6,7-dihydroxy-5-methoxy-2-(4-methoxyphenyl)-4H-chromen-4-one;6-hydroxy-3-(4-hydroxy-3-methoxyphenyl)-7-methoxy-4H-chromen-4-one;8-hydroxy-3-(4-hydroxy-3-methoxyphenyl)-7-methoxy-4H-chromen-4-one;5,7-dihydroxy-6,8-dimethoxy-2-phenyl-4H-chromen-4-one;3-(3,4-dihydroxy-5-methoxyphenyl)-…	Phenylpropanoids and polyketides;Phenylpropanoids and polyketides;Phenylpropanoids and polyketides;Phenylpropanoids and polyketides;Phenylpropanoids and polyketides;Phenylpropanoids and polyketides;Phenylpropanoids and polyketides;Phenylpropanoids and polyketides;Phenylpropanoids and polyketides;Unknow;Phenylpropanoids and polyketides;Phenylpropanoids and polyketides;Phenylpropanoids and polyketi…	-;-;-;-;-;-;-;-;-;-;-;-;-;-;-;-;-;-;-;-;-;-;C16753;-;-;-;-;-;-;-;-	-;-;-;-;-;-;-;-;-;-;-;-;-;-;-;-;-;-;-;-;-;-;-;-;-;-;CPD-9531;-;-;-;-
M353T191	T3_K:T3_P	none	1571.58	1417.07	1357.37	1480.2	1143.95	1549.8	1941.47	2004.83	1319.26	2215.48	1992.3	1287.38	1866.52	1838.32	1177.63	2566.25	1989.04	1665.06	3619.46	3836.87	3486.62	3719.86	4037.74	3707.22	3736.41	3048.11	4634.62	3829.16	4142.11	4575.57	1521.04	1957.3	1038.53	2490.07	2736.97	2632.33	1747.2	3127.16	1973.54	1900.68	1812.1	3-Caffeoylquinic acid	Organooxygen compounds	4-(4-Chlorophenyl)-1-[4-(4-fluorophenyl)-4-oxobutyl]-pyridinium (HPP+);Licoisoflavone A;3-(5,7-dihydroxy-2,2-dimethyl-3,4-dihydro-2H-1-benzopyran-6-yl)-7-hydroxy-4H-chromen-4-one;2-(2,4-dihydroxyphenyl)-5,7-dihydroxy-8-(3-methylbut-2-en-1-yl)-4H-chromen-4-one;Artocarpesin;Isoartocarpesin;1-(3,4-Dihydroxyphenyl)-7-(4-hydroxy-3-methoxyphenyl)-1,6-heptadiene-3,5-dione;Cyclokievitone;Glyceofuran;(+)-…	Organic oxygen compounds;Phenylpropanoids and polyketides;Phenylpropanoids and polyketides;Phenylpropanoids and polyketides;Phenylpropanoids and polyketides;Phenylpropanoids and polyketides;Phenylpropanoids and polyketides;Phenylpropanoids and polyketides;Phenylpropanoids and polyketides;Lignans, neolignans and related compounds;Phenylpropanoids and polyketides;Phenylpropanoids and polyketides;Ph…	-;C10486;-;-;-;-;-;C10207;-;C10882;C10498;-;-;-;-;-;-;-;-;-;-	-;CPD-6643;-;-;-;-;-;-;-;-;CPD-6642;-;-;-;-;-;-;-;-;-;-
M369T57	T3_K:T3_P	none	30648.6	29357.3	22926.8	25228.8	26969.6	28126.5	7905.29	7758.19	9139.36	7884.06	8283.9	8616.62	1664.43	1446.58	3047.71	2085.89	2014.18	1358.79	6527.45	6242.44	8223.66	6481.98	7786.67	6055.83	1322.38	957.196	19686.1	20056.7	1667.99	1994.75	6739.15	6538.71	6667.8	6609.39	7384.57	6507.49	16328.8	16710.5	15788.1	15878.2	16283.5	-	-	2-(2,4-dihydroxyphenyl)-5,7-dihydroxy-6-(4-hydroxy-3-methylbut-2-en-1-yl)-4H-chromen-4-one;2-(2,4-dihydroxyphenyl)-5,7-dihydroxy-6-[(2E)-4-hydroxy-3-methylbut-2-en-1-yl]-4H-chromen-4-one;2-(2,4-dihydroxyphenyl)-5,7-dihydroxy-6-[(1E)-3-hydroxy-3-methylbut-1-en-1-yl]-4H-chromen-4-one;8'-Episesaminone;Sesamolin;Glycyrrhizaflavonol A;Glycyrrhizaisoflavone A;Gancaonin P;2,3-Dehydrokievitol;Justisolin;…	Phenylpropanoids and polyketides;Phenylpropanoids and polyketides;Phenylpropanoids and polyketides;Lignans, neolignans and related compounds;Organoheterocyclic compounds;Phenylpropanoids and polyketides;Phenylpropanoids and polyketides;Phenylpropanoids and polyketides;Phenylpropanoids and polyketides;Lignans, neolignans and related compounds;Phenylpropanoids and polyketides;Phenylpropanoids and p…	-;-;-;-;-;-;-;-;-;-;-;-;-	-;-;-;-;-;-;-;-;-;-;-;-;-
M386T282	T3_K:T3_P	none	588.003	664.704	419.566	511.704	540.592	547.292	2084.38	2505.68	1850.17	2259.26	1818.64	1947.76	705.554	658.913	722.817	672.089	711.434	803.89	1173.4	852.732	725.795	892.33	724.018	831.012	960.604	822.907	770.977	1177.23	981.206	1060.04	945.8	874.552	924.461	1056.09	1251.64	930.557	741.345	737.952	717.28	1190.35	803.562	-	-	Dihydroxycitracridone I;2-(2,4-dihydroxyphenyl)-5,7-dihydroxy-6-(4-hydroxy-3-methylbut-2-en-1-yl)-4H-chromen-4-one;2-(2,4-dihydroxyphenyl)-5,7-dihydroxy-6-[(2E)-4-hydroxy-3-methylbut-2-en-1-yl]-4H-chromen-4-one;2-(2,4-dihydroxyphenyl)-5,7-dihydroxy-6-[(1E)-3-hydroxy-3-methylbut-1-en-1-yl]-4H-chromen-4-one;8'-Episesaminone;Sesamolin;Glycyrrhizaflavonol A;Glycyrrhizaisoflavone A;Gancaonin P;2,3-Deh…	Organoheterocyclic compounds;Phenylpropanoids and polyketides;Phenylpropanoids and polyketides;Phenylpropanoids and polyketides;Lignans, neolignans and related compounds;Organoheterocyclic compounds;Phenylpropanoids and polyketides;Phenylpropanoids and polyketides;Phenylpropanoids and polyketides;Phenylpropanoids and polyketides;Lignans, neolignans and related compounds;Phenylpropanoids and polyk…	-;-;-;-;-;-;-;-;-;-;-;-;-	-;-;-;-;-;-;-;-;-;-;-;-;-
M386T300	T3_K:T3_P	none	205.298	127.155	166.039	174.466	180.801	199.735	326.516	292.671	296.998	314.288	244.756	275.185	10444.4	10256.3	9984.78	10356.9	9863.98	12614.5	1590.96	1054.33	1685.9	996.114	1267.77	946.365	885.993	1246.29	1724.11	1769.26	1244.51	1034.84	609.012	475.909	415.465	516.085	283.178	438.477	1922.78	1719.39	2059.71	2262.51	1939.31	-	-	Dihydroxycitracridone I;2-(2,4-dihydroxyphenyl)-5,7-dihydroxy-6-(4-hydroxy-3-methylbut-2-en-1-yl)-4H-chromen-4-one;2-(2,4-dihydroxyphenyl)-5,7-dihydroxy-6-[(2E)-4-hydroxy-3-methylbut-2-en-1-yl]-4H-chromen-4-one;2-(2,4-dihydroxyphenyl)-5,7-dihydroxy-6-[(1E)-3-hydroxy-3-methylbut-1-en-1-yl]-4H-chromen-4-one;8'-Episesaminone;Sesamolin;Glycyrrhizaflavonol A;Glycyrrhizaisoflavone A;Gancaonin P;2,3-Deh…	Organoheterocyclic compounds;Phenylpropanoids and polyketides;Phenylpropanoids and polyketides;Phenylpropanoids and polyketides;Lignans, neolignans and related compounds;Organoheterocyclic compounds;Phenylpropanoids and polyketides;Phenylpropanoids and polyketides;Phenylpropanoids and polyketides;Phenylpropanoids and polyketides;Lignans, neolignans and related compounds;Phenylpropanoids and polyk…	-;-;-;-;-;-;-;-;-;-;-;-;-	-;-;-;-;-;-;-;-;-;-;-;-;-
M386T56	T3_K:T3_P	none	11115.4	11456	12060.4	10082.4	7971.88	10211.1	5149.16	5105.74	4895.38	5301.55	4262.65	4652.51	946.137	1558.02	1407.51	1584.37	1283.8	1402.23	5069.3	5310.35	3542.01	5077.12	6113.19	4555.93	1398.89	950.587	26254.8	2383.38	1102.58	2752.97	8837.35	9068.54	12008.8	7875.09	10756.8	6497.32	2196.8	1912.11	2000.19	2046.15	1863.99	-	-	Dihydroxycitracridone I;2-(2,4-dihydroxyphenyl)-5,7-dihydroxy-6-(4-hydroxy-3-methylbut-2-en-1-yl)-4H-chromen-4-one;2-(2,4-dihydroxyphenyl)-5,7-dihydroxy-6-[(2E)-4-hydroxy-3-methylbut-2-en-1-yl]-4H-chromen-4-one;2-(2,4-dihydroxyphenyl)-5,7-dihydroxy-6-[(1E)-3-hydroxy-3-methylbut-1-en-1-yl]-4H-chromen-4-one;8'-Episesaminone;Sesamolin;Glycyrrhizaflavonol A;Glycyrrhizaisoflavone A;Gancaonin P;2,3-Deh…	Organoheterocyclic compounds;Phenylpropanoids and polyketides;Phenylpropanoids and polyketides;Phenylpropanoids and polyketides;Lignans, neolignans and related compounds;Organoheterocyclic compounds;Phenylpropanoids and polyketides;Phenylpropanoids and polyketides;Phenylpropanoids and polyketides;Phenylpropanoids and polyketides;Lignans, neolignans and related compounds;Phenylpropanoids and polyk…	-;-;-;-;-;-;-;-;-;-;-;-;-	-;-;-;-;-;-;-;-;-;-;-;-;-
M583T60	T3_K:T3_P	none	14108.4	14300.9	15464.8	14526.9	17095	15237.3	2408.53	1518.4	2403.24	2718.6	1239.44	2494.94	2039.74	2025.63	1039.74	443.41	435.307	1861.69	1533.86	2299.22	2007.94	1430.16	2030.76	1966.75	1817.61	1535.47	2112.25	560.543	2035.25	2727.02	786.729	1958.28	3037.38	1781.15	1724.28	1096.12	1871.77	1678.4	3116.74	2906.19	3100.73	-	-	Kaempferol 3-(2'''-caffeoylsophoroside) 7-cellobioside;Pisumflavonoside II	Phenylpropanoids and polyketides;Phenylpropanoids and polyketides	-;-	-;-
M285T302	T3_K:T3_P	up	5740.34	6024.21	5654.97	981.46	750.93	5957.19	2755.12	2453.61	2735.05	2711.96	2291.49	2703.48	6736.82	4813.41	6522.21	6215.32	4568.39	4377.58	9811.87	8651.16	9081.59	9059.02	8796.02	8668.34	9498.85	12303.3	10956.8	11284.5	11142.5	11381.5	1929.49	1641.82	1046.68	2167.76	1508.48	1646.48	4191.1	4758.6	4701.85	5104.16	4057.75	3'-Hydroxygenistein	Isoflavonoids	3,4,5-trihydroxy-6-{[4-hydroxy-2-oxo-3-(3-oxo-1-phenylbutyl)-2H-chromen-7-yl]oxy}oxane-2-carboxylic acid;3,4,5-trihydroxy-6-{[4-hydroxy-2-oxo-3-(3-oxo-1-phenylbutyl)-2H-chromen-8-yl]oxy}oxane-2-carboxylic acid;Lyoniresinol 9'-sulfate	Phenylpropanoids and polyketides;Phenylpropanoids and polyketides;Lignans, neolignans and related compounds	-;-;-	-;-;-
M323T60	T3_K:T3_P	none	4520.7	14144.6	10884.8	12140.5	13174.5	12963.3	5510.84	6197.06	6227.52	5643.65	5311.83	6042.84	3763.34	3337.5	3423.75	3349.48	3311.24	3524.16	7638.62	7355.07	11089.9	7195.27	7550.11	10380.6	3822.83	2856.57	3395.43	3692.6	3791.58	3510.82	5035	5591.16	5324.44	6105.51	4155.61	9590.23	5627.9	5347.04	4787.74	4434.03	4471.55	Moracin L	2-arylbenzofuran flavonoids	4-hydroxy-3-[1-(2-hydroxyphenyl)-3-oxobutyl]-2H-chromen-2-one;4,6-dihydroxy-3-(3-oxo-1-phenylbutyl)-2H-chromen-2-one;4,7-dihydroxy-3-(3-oxo-1-phenylbutyl)-2H-chromen-2-one;4-hydroxy-3-[1-(4-hydroxyphenyl)-3-oxobutyl]-2H-chromen-2-one;4,8-dihydroxy-3-(3-oxo-1-phenylbutyl)-2H-chromen-2-one;4,5-dihydroxy-3-(3-oxo-1-phenylbutyl)-2H-chromen-2-one;4-hydroxy-3-(2-hydroxy-3-oxo-1-phenylbutyl)-2H-chromen-…	Phenylpropanoids and polyketides;Phenylpropanoids and polyketides;Phenylpropanoids and polyketides;Phenylpropanoids and polyketides;Phenylpropanoids and polyketides;Phenylpropanoids and polyketides;Phenylpropanoids and polyketides;Phenylpropanoids and polyketides;Phenylpropanoids and polyketides;Phenylpropanoids and polyketides;Phenylpropanoids and polyketides;Phenylpropanoids and polyketides;Phe…	-;-;-;-;-;-;-;-;-;-;-;-;-;-;-;-;-;-;-;-;C07366	-;-;-;-;-;-;-;-;-;-;-;-;-;-;-;-;-;-;-;-;-
M335T69	T3_K:T3_P	down	86648.1	69780	64064.5	73826.8	65410.4	61727.1	65398.6	86562.8	68922.5	72143.8	68769	74851.1	26365.7	35915.3	40479.7	30832.2	25769.1	28987.2	140066	237475	130589	193289	172962	144113	20428.1	33421.1	29148.7	13732.5	18884.6	20412.5	168063	167574	208645	129063	161178	101722	60002	90164.2	62805	76021.8	67123.8	Atalantoflavone	Flavonoids	5-hydroxy-4-(2-hydroxyphenyl)-8,8-dimethyl-2H,8H-pyrano[2,3-f]chromen-2-one;5-hydroxy-4-(3-hydroxyphenyl)-8,8-dimethyl-2H,8H-pyrano[2,3-f]chromen-2-one;5-hydroxy-4-(4-hydroxyphenyl)-8,8-dimethyl-2H,8H-pyrano[2,3-f]chromen-2-one;8-hydroxy-12,12-dimethyl-6-phenyl-3,11,14-trioxatetracyclo[8.5.0.0虏,鈦.0鹿鲁,鹿鈦礭pentadeca-1(10),2(7),5,8-tetraen-4-one;5-hydroxy-8-(hydroxymethyl)-8-methyl-4-phenyl-2H,8H-pyr…	Phenylpropanoids and polyketides;Phenylpropanoids and polyketides;Phenylpropanoids and polyketides;Phenylpropanoids and polyketides;Phenylpropanoids and polyketides;Phenylpropanoids and polyketides;Phenylpropanoids and polyketides;Phenylpropanoids and polyketides;Organoheterocyclic compounds;Phenylpropanoids and polyketides;Phenylpropanoids and polyketides;Phenylpropanoids and polyketides;Phenylp…	-;-;-;-;-;-;-;-;-;-;-;C10529;C10523;C05229;-	-;-;-;-;-;-;-;-;-;-;-;-;-;-;-
M573T58	T3_K:T3_P	none	4590.61	3620.08	4147.89	4020.78	4521.86	810.385	5096.29	3288	4590.37	4602.14	2963.36	2846.26	1839.75	1162.89	1281.44	1316.33	702.149	1789.3	4415.77	3588.62	3668.14	3505.06	3219.38	3634.86	2230.05	2610.15	2430.95	2249.78	1973.6	921.808	495.273	3864.11	3661.13	3287.79	1862.01	3811.26	1765.7	2649.05	1896.46	1737.14	3120.35	Anigorootin	Isoflavonoids	6-{[6-(3,4-dihydroxy-6-methyl-5-oxooxan-2-yl)-7-hydroxy-4-oxo-2-phenyl-4H-chromen-5-yl]oxy}-3,4,5-trihydroxyoxane-2-carboxylic acid;6-{[6-(3,4-dihydroxy-6-methyl-5-oxooxan-2-yl)-5-hydroxy-4-oxo-2-phenyl-4H-chromen-7-yl]oxy}-3,4,5-trihydroxyoxane-2-carboxylic acid;3,3'-Bis(4''-hydroxyanigorufone);Anigorootin	Phenylpropanoids and polyketides;Phenylpropanoids and polyketides;Lipids and lipid-like molecules;Phenylpropanoids and polyketides	-;-;-;-	-;-;-;-
M577T162	T3_K:T3_P	none	1169.13	916.739	968.697	1073.75	880.877	978.806	9854.11	10899	9522.36	11260.3	9911.83	10770.8	4440.07	5357.78	5276.02	5895.36	4925.2	5444.44	16598.5	16911	13978.4	15975.7	13686.5	15633.9	11773.3	15683.5	12527.4	10249.4	12436.4	7736.09	12991.3	14826.3	12406.9	13864.5	11281.8	13397.5	6105.57	6214.92	6304.68	9451.39	5440.16	Apigenin-7-O-neohesperidoside	Flavonoids	2-(3,4-dihydroxyphenyl)-8-[1-(2,4-dihydroxyphenyl)-2-hydroxy-3-(4-hydroxy-3-methoxyphenyl)propyl]-3,4-dihydro-2H-1-benzopyran-3,5,7-triol;8-[1-(2,4-dihydroxyphenyl)-3-(3,4-dihydroxyphenyl)-2-hydroxypropyl]-2-(4-hydroxy-3-methoxyphenyl)-3,4-dihydro-2H-1-benzopyran-3,5,7-triol	Phenylpropanoids and polyketides;Phenylpropanoids and polyketides	-;-	-;-
M611T182	T3_K:T3_P	none	2903.38	3392.22	2112.24	3347.38	4282.22	2194.35	4975.42	4093.78	5196.91	4585.38	3625.15	4129.72	3800.39	3801.22	4271.76	3479.27	4173.33	4725.71	4980.39	4920.25	5830.76	5884.72	4569.2	5086.22	6737.48	2743.83	8844.92	7139.1	6278.9	8767.87	4476.09	5489.75	6065.11	5212.77	4960.96	1672.97	3047.66	3732.27	3121.89	2738.01	2908.29	Dihydrohesperetin-7-O-neohesperidoside	Flavonoids	Neohesperidin dihydrochalcone	Phenylpropanoids and polyketides	-	-
M769T159	T3_K:T3_P	none	2736.22	2962.86	3298.81	2800.12	2577.64	2966.89	4406.8	4835.37	3953.93	4192.19	4418.75	6170.85	3204.47	4309.2	3291	3413.24	4049.68	5046.01	863.308	1436.84	1455.38	1381.97	1565.24	1091.97	3992.02	3965.38	5157.8	5186.59	4396.29	4287.07	2456.58	2778.07	1877.62	1243.56	2499.04	2282.87	2888.45	3209.57	2708.06	3493.37	3049.46	7-O-Methylquercetin-3-O-galactoside-6''-rhamnoside	Flavonoids	Flurbiprofen	Benzenoids	-	-
M769T177	T3_K:T3_P	none	5377.76	6008.85	5787.35	7393.59	6118.24	5889.89	14871.6	17377.4	14509.8	14314.1	13364.1	12906.6	29306.2	32988	33106.3	30638.7	30970.9	32481.9	21942.6	22070.9	17384.9	18840.6	18327.2	18801	29498.4	23793.8	27103.4	27691.6	24603.7	25009.2	8473.83	6781.02	10945.9	10181.9	9178.66	11807.3	25278.2	25596.1	21968.7	28031	23370.1	7-O-Methylquercetin-3-O-galactoside-6''-rhamnoside	Flavonoids	5-hydroxy-2-(4-hydroxy-3-methoxyphenyl)-6,8-bis[3,4,5-trihydroxy-6-(hydroxymethyl)oxan-2-yl]-7-[(3,4,5-trihydroxy-6-methyloxan-2-yl)oxy]-4H-chromen-4-one;Isorhamnetin 3-rutinoside 4'-rhamnoside;Typhaneoside;Isorhamnetin 3-O-[a-L-rhamnopyranosyl-(1->3)-a-L-rhamnopyranosyl-(1->6)-b-D-glucopyranoside]	Phenylpropanoids and polyketides;Phenylpropanoids and polyketides;Phenylpropanoids and polyketides;Phenylpropanoids and polyketides	-;-;-;-	-;-;-;-
M387T197	T3_K:T3_P	down	41076.3	37373.8	44371.4	40410.3	41599.6	33634.1	867585	836805	734289	808712	786076	782388	8441.75	6662.95	4079.86	7905.96	7093.34	10369.7	64157	62509.1	60928	62033.5	56290.5	59463.3	21164.9	22117.3	21939.3	21922.7	21740.9	19258	128458	134268	151911	136054	147094	130430	158261	145815	147723	148361	135565	Geniposide	Prenol lipids	10-Acetoxyligustroside	Lipids and lipid-like molecules	-	-
M433T194	T3_K:T3_P	down	9581.95	8719.62	8611	6969.97	7632.6	9545.52	4.09853e+06	3.88566e+06	4.2149e+06	3.7718e+06	4.05392e+06	3.54875e+06	12277.3	12925	15985.9	13222.3	15811	12083.9	1.16148e+06	1.21952e+06	979740	1.10188e+06	1.10414e+06	1.13003e+06	22144.6	20384.1	22512.1	23832.9	21933.1	21190.5	2.87572e+06	2.89249e+06	3.53056e+06	3.20583e+06	3.53978e+06	2.95669e+06	983026	1.03912e+06	994692	1.01239e+06	1.02973e+06	Geniposide	Prenol lipids	Artobiloxanthone	Organoheterocyclic compounds	-	-
M359T57	T3_K:T3_P	none	7393.23	5356.6	5504.79	6576.59	7886.96	6675.92	6793.82	5644.61	8148.04	7621.89	7454.26	7836.7	3753.26	2044.75	2954.12	4005.34	3405.79	3151.24	9725.33	9127.73	11336.2	10591.5	9068.24	10308.5	3536.33	3306.12	4966.81	5509.37	4023.68	4660.98	7422.33	7559.34	8176.27	8595.71	7655.55	10807.7	5691.01	6502.54	4566.77	5232.62	5399.37	-	-	8-(1,2-dihydroxypropan-2-yl)-2-oxo-2H,8H,9H-furo[2,3-h]chromen-9-yl 3-methylbut-2-enoate;1-hydroxy-2-{9-hydroxy-2-oxo-2H,8H,9H-furo[2,3-h]chromen-8-yl}propan-2-yl 3-methylbut-2-enoate;8-(2-hydroxypropan-2-yl)-2-oxo-2H,8H,9H-furo[2,3-h]chromen-9-yl 3,3-dimethyloxirane-2-carboxylate;8-(1,2-dihydroxypropan-2-yl)-2-oxo-2H,8H,9H-furo[2,3-h]chromen-9-yl (2E)-2-methylbut-2-enoate;Gibberellin A59;Heterof…	Phenylpropanoids and polyketides;Phenylpropanoids and polyketides;Phenylpropanoids and polyketides;Phenylpropanoids and polyketides;Lipids and lipid-like molecules;Phenylpropanoids and polyketides;Phenylpropanoids and polyketides;Organic oxygen compounds;Lipids and lipid-like molecules;Lipids and lipid-like molecules;Organic oxygen compounds	-;-;-;-;-;-;-;-;-;-;-	-;-;-;-;-;-;-;-;-;-;-
M404T69_2	T3_K:T3_P	none	101.31	37.8564	280.157	159.341	184.338	241.934	4113.42	4106.86	3788.62	4281.83	4160.54	4456.22	301.538	249.996	412.01	519.069	404.832	825.516	4028.46	5433.36	3531.62	4491.71	6119.21	4227.25	956.644	1780.69	988.124	1053.47	1195.11	1025.11	1426.38	1361.7	1592.44	1605.07	1567.96	894.893	740.55	904.288	881.503	930.363	784.718	-	-	-	-	-	-
M404T98_2	T3_K:T3_P	none	147.32	59.1107	94.7098	119.6	83.1979	117.568	7354.41	5725.34	6633.77	5817.38	5240.98	6024.27	327.38	320.688	342.538	396.03	314.843	290.814	5282.37	5443.42	6275.79	6233.52	6706.8	7619.42	1473.26	1707.55	2019.44	1951.04	1762.63	1545.68	3276.71	3312.44	3211.68	2716.74	3639.88	3102.36	1587.16	1555.01	1430.23	1340.29	1564.63	-	-	-	-	-	-
M539T54_2	T3_K:T3_P	down	1349.69	731.615	750.225	1391.08	1105.14	1274.98	2297.24	1531.96	2044.46	2053.12	2325.12	1684.11	423.798	306.915	522.959	420.641	824.514	463.098	4128.44	4500.89	4405.28	3545.74	4694.88	4211.74	251.666	347.399	459.594	341.002	471.146	383.742	3251.78	2486.47	2914.34	2625.8	2510.58	3187.19	1176.59	620.817	1334.08	1089.4	1084.05	-	-	Torachrysone 8-(2-apiosylglucoside);Oleuroside;Oleuropein;Orientaloside	Organic oxygen compounds;Lipids and lipid-like molecules;Lipids and lipid-like molecules;Organic oxygen compounds	-;-;-;-	-;-;-;-
[truncated: 4 more columns]

## Sheet: Table S4
Table S4 Metabolite content of different treatments
ID	ratio	t.test_p.value	wilcox.test_p.value	t.test_p.value_BHcorrect	wilcox.test_p.value_BHcorrect	roc	lowROC	upROC	VIP	sample	cv	regulated	T1_K_2	T1_K_8	T1_K_15	T1_K_22	T1_K_28	T1_K_35	T1_P_5	T1_P_12	T1_P_18	T1_P_25	T1_P_32	T1_P_38	T2_K_3	T2_K_9	T2_K_16	T2_K_23	T2_K_29	T2_K_36	T2_P_6	T2_P_13	T2_P_19	T2_P_26	T2_P_33	T2_P_39	T3_K_4	T3_K_10	T3_K_17	T3_K_24	T3_K_30	T3_K_37	T3_P_7	T3_P_14	T3_P_20	T3_P_27	T3_P_34	T3_P_40	QC_1
M282T450	0.478823	9.69544e-08	0.0021645	6.76145e-07	0.00375214	1	1	1	1.0679	T2_K:T2_P	0.113882	down	2.11788e+06	2.20275e+06	2.01975e+06	2.21902e+06	2.02256e+06	2.08097e+06	2.30289e+06	2.25848e+06	2.10946e+06	2.15538e+06	2.34326e+06	2.10774e+06	1.16565e+06	1.1045e+06	980540	992860	1.17364e+06	1.01812e+06	2.15997e+06	2.53282e+06	2.02632e+06	2.01923e+06	2.49476e+06	2.20677e+06	1.83068e+06	2.19351e+06	1.81865e+06	1.75798e+06	1.96457e+06	1.89147e+06	1.61246e+06	1.56606e+06	1.53302e+06	1.43542e+06	1.48006e+06	1.58051e+06	1.95727e+06
M295T393	95.7024	1.10604e-08	0.0021645	1.12751e-07	0.00375214	1	1	1	2.51962	T2_K:T2_P	0.223893	up	84828.2	82596.1	81325.2	82979.3	80145.9	78058.6	23809.8	20593.2	26898	23860.1	20372.1	24273.6	4.59928e+06	5.15544e+06	4.32488e+06	4.44414e+06	4.96125e+06	4.1169e+06	27922.5	51826.3	52398.5	53439.4	48510	54316.9	378018	367297	414989	352553	374664	371960	64257.9	86762	113534	107401	115072	111904	1.14816e+06
M251T200	0.3238	6.68725e-05	0.0021645	0.000304743	0.00567692	1	1	1	1.58377	T3_K:T2_K	0.162972	down	2.8013e+06	2.79223e+06	2.49757e+06	2.70678e+06	2.70492e+06	2.78583e+06	1.20477e+06	1.16938e+06	883709	879065	1.13545e+06	1.10159e+06	1.82573e+06	2.63659e+06	2.62856e+06	2.82562e+06	1.56143e+06	2.63463e+06	1.27773e+06	1.92555e+06	1.88135e+06	1.87791e+06	1.78087e+06	1.13558e+06	762197	760817	698326	784609	742201	821489	796509	546948	611058	609692	569328	768420	1.21463e+06
M277T393	116.102	1.22232e-08	0.0021645	1.2236e-07	0.00375214	1	1	1	2.57478	T2_K:T2_P	0.0800691	up	58037.8	58573.6	53094.2	56671.7	52320.8	53544.5	18341.2	16319.9	18138.3	16669.9	14894.4	17765.4	3.71319e+06	4.16338e+06	3.4685e+06	3.71054e+06	3.92917e+06	3.34704e+06	25900.4	24189.3	24996.1	42936.6	32619.9	41704.3	457112	277466	486283	271087	284168	282443	54828.3	57263.6	53249	57570.1	55907.8	51476	956896
M267T179	6.00143	4.14215e-08	0.0021645	4.06114e-07	0.00440902	1	1	1	1.5909	T1_K:T1_P	0.127445	up	2.64426e+06	2.34494e+06	2.3789e+06	2.42784e+06	2.33169e+06	1.77211e+06	563041	334524	310468	365370	366933	375736	1.34023e+06	1.43672e+06	915135	870330	821298	878815	519713	547084	571347	562407	515944	558856	1.29165e+06	1.65363e+06	1.55419e+06	1.25418e+06	1.25497e+06	1.44181e+06	265312	255234	269701	251826	287653	275026	893044
M221T154	12.5762	1.53727e-14	0.0021645	2.69709e-12	0.00375214	1	1	1	1.56314	T2_K:T2_P	0.183154	up	114070	114648	106550	57339.4	100497	98700.7	54139.8	59094.2	51672.6	52076.6	47717.8	47598.5	842131	973270	884468	797852	906169	891983	67790.6	77119.5	74811.9	66866.5	68558.9	65955.8	955700	941498	981256	957588	970614	974633	32757.2	31675.9	30650.4	26615.1	29571.2	26264	983704
M209T225	4.48429	4.52948e-12	0.0021645	2.55916e-10	0.00440902	1	1	1	1.03275	T1_K:T1_P	0.172362	up	2.95903e+06	3.05192e+06	2.97656e+06	3.0141e+06	2.85964e+06	2.89289e+06	637995	638389	668214	692348	625699	696546	193080	10503.5	213249	199817	170701	193994	156684	147766	150264	153707	157745	164963	235607	241312	202595	205550	225806	253495	140390	160845	147839	144408	137018	167059	749860
M193T200	0.208718	9.2384e-10	0.0021645	2.73744e-08	0.00567692	1	1	1	2.13114	T3_K:T2_K	0.0493193	down	1.01418e+06	988974	1.01439e+06	1.03233e+06	1.15653e+06	1.13772e+06	457822	469155	424863	443652	537359	446208	1.60617e+06	1.61241e+06	1.64959e+06	1.79468e+06	1.37614e+06	1.42163e+06	637638	715075	657514	675874	800823	645434	338550	335133	315872	301875	352494	330680	328457	261787	286189	304295	267471	297383	764324
M169T243	9.30745	4.07e-06	0.0021645	2.03e-05	0.00436633	1	1	1	1.18877	T2_K:T1_K	0.0617326	up	17849.9	29829.5	30347.8	25649	15315.4	27038	5451.21	3653.44	4707.84	7454.68	5327.94	3871.82	233131	235921	214131	210102	227461	238417	58984.1	58973.8	52672.1	62540.5	71815	56708.6	2.29516e+06	2.16644e+06	2.30142e+06	1.75481e+06	1.94688e+06	1.82636e+06	900573	1.05503e+06	1.02562e+06	1.11532e+06	1.15038e+06	1.06857e+06	673008
M317T393	69.9174	2.09396e-12	0.0021645	1.12717e-10	0.00375214	1	1	1	2.42117	T2_K:T2_P	0.135669	up	41701.8	54089.7	50712.8	56324.8	46937.2	48248.4	17259.9	14414.9	17233.3	15756.7	14104.1	17377.3	1.89841e+06	2.10953e+06	1.72511e+06	1.94498e+06	2.085e+06	1.82927e+06	28029.9	27375.6	26182.6	28435.9	28422.4	27353.6	246811	264145	271413	248167	274592	281613	55629.7	53661.6	50755.7	49563.2	59659.2	53143.2	563595
M211T200	0.200407	1.41699e-06	0.0021645	1.14233e-05	0.00567692	1	1	1	2.09597	T3_K:T2_K	0.109182	down	1.19304e+06	1.19095e+06	776328	1.20527e+06	1.24594e+06	1.30136e+06	476180	415650	403566	391079	501788	464314	1.28575e+06	1.61162e+06	1.61636e+06	1.76121e+06	998838	1.68647e+06	832920	860952	580776	580064	826898	562392	309369	311869	273330	279776	340237	281112	300061	227440	263373	263114	253771	260453	627541
M181T154	16.035	1.11349e-13	0.0021645	1.23728e-11	0.00375214	1	1	1	1.61323	T2_K:T2_P	0.27411	up	61468.4	57888.3	57149.5	51780.4	59171.8	53998.9	27707.6	28500.7	25371.9	25829.6	25528.4	25925.2	707168	723133	692496	621906	686411	719025	41129.8	44154	44974.5	42619.5	42832.1	43107.9	733980	1.42628e+06	1.52987e+06	763845	930221	762520	15975.4	18229.7	17462.6	17350.1	17861.7	18199.8	588782
M279T386	14.3228	1.0234e-14	0.0021645	5.62708e-12	0.00440902	1	1	1	1.6935	T1_K:T1_P	0.0757608	up	368257	362575	352612	321875	355508	378713	26811	24358.6	25994.2	23709.4	22500	26007.3	1.90485e+06	2.0333e+06	1.77162e+06	1.75709e+06	2.06692e+06	1.82227e+06	52260.1	50469.9	54303	52174	50324	51453.9	372374	347951	357347	377171	405598	399619	130074	116987	131197	129076	133512	132202	560764
M207T192	12.406	1.58605e-09	0.0021645	2.31891e-08	0.0039439	1	1	1	1.86346	T3_K:T3_P	0.22661	up	593386	567988	455389	442789	433360	589351	417938	407551	257196	387271	410119	394873	102699	117376	121707	130398	104974	131934	85575	98884.1	95265.2	86531.8	88752.3	90938.7	1.71777e+06	1.66831e+06	1.66815e+06	1.54117e+06	1.64504e+06	1.0092e+06	148353	105326	103305	129053	127380	132161	456825
M427T166	0.00304323	3.43037e-06	0.0021645	1.58841e-05	0.00440902	1	1	1	2.77796	T1_K:T1_P	0.0333222	down	3444.92	3464.36	3509.19	3185.9	3520.17	688.336	975767	991648	947206	952953	1.0138e+06	971904	3135.12	3249.19	3071.44	3264.66	3308.18	2888.51	750229	667503	650901	604922	738041	724509	28027.8	16934.8	24563.9	21724.3	18786.7	18757.2	952822	1.0013e+06	996365	996597	925792	977776	548065
M209T179	4.34854	3.97161e-05	0.0021645	0.000115779	0.00375214	1	1	1	1.28561	T2_K:T2_P	0.0263294	up	779595	588230	787978	791092	765283	189278	290762	293995	276192	269143	280275	267095	1.20085e+06	1.2585e+06	743776	723598	673244	754900	189927	203069	211401	215884	200563	210575	1.04565e+06	1.46276e+06	1.06394e+06	1.0532e+06	1.06234e+06	1.28871e+06	223061	216173	218770	220460	234931	210489	489316
M411T195	0.0169443	1.41869e-15	0.0021645	2.20003e-12	0.00440902	1	1	1	2.25582	T1_K:T1_P	0.0434222	down	22752.9	20480.5	22445.6	20913.8	20882.7	21151.2	1.36124e+06	1.37258e+06	1.25756e+06	1.18644e+06	1.2191e+06	1.19422e+06	4522.79	4688.17	7753.9	9083.53	8573.68	3982.64	241417	212852	221406	219497	205862	215344	44817.7	45019.5	42928	44206.7	42678.3	43566.1	675018	646933	683729	613412	614332	658822	386352
M475T276	14.8309	0.000247358	0.0021645	0.000664974	0.00440902	1	1	1	1.26398	T1_K:T1_P	0.1131	up	1.87853e+06	1.3569e+06	305907	1.38398e+06	1.72026e+06	1.65676e+06	94760.7	100639	95141.2	90124.6	86935.3	92199.5	4547.01	5010.38	6438.84	4467.71	5084.55	4391.56	4050.99	3868.81	4106.13	4229.25	7837.85	11226.4	4089.74	4393.7	6038.67	6156.19	4467.16	4446.29	2005.11	2962.6	3900.98	3099.98	2941.94	2255.22	428531
M431T223	0.0164747	2.75115e-14	0.0021645	7.38663e-12	0.00440902	1	1	1	2.12818	T1_K:T1_P	0.0644713	down	16791	16079.9	14444.9	13236	14348.8	14098.7	813189	1.07669e+06	909499	794810	943620	864359	7734.56	6735.48	6773.02	6357.69	7750.2	7387.01	845309	875023	868025	810659	749333	895595	13143.6	12318.6	13204.1	11566	12403.2	11577	769874	614910	704164	752508	751812	689930	399020
M149T225	0.0565417	2.88768e-08	0.0021645	2.46507e-07	0.00375214	1	1	1	1.6071	T2_K:T2_P	0.0723854	down	1.42805e+06	1.51207e+06	1.52775e+06	1.50496e+06	1.39542e+06	1.37128e+06	305793	317830	300501	323536	302435	325579	4144.84	3773.28	3480.44	5114.86	4042.97	3554.61	71819.8	68936.5	71694	69153.9	71491.7	73332.5	109667	108285	90990	93186.8	107130	109103	67620.1	65749	72203.1	72919.8	61270.4	73909.1	375219
M265T191	0.225045	1.31487e-05	0.0021645	4.42517e-05	0.00375214	1	1	1	1.1709	T2_K:T2_P	0.0653403	down	557738	526664	359025	344352	475034	514301	301656	331058	297107	271115	274458	271655	61281.9	88417.7	164228	64376.6	82108.6	86466.5	341930	381293	690993	308593	359785	347494	1.60783e+06	1.69977e+06	1.57323e+06	1.64621e+06	1.54821e+06	1.54393e+06	144693	137239	142980	130262	131315	128132	366409
M177T225	0.140219	2.17865e-11	0.0021645	7.15519e-10	0.00375214	1	1	1	1.18754	T2_K:T2_P	0.0700558	down	1.39027e+06	1.46185e+06	1.46722e+06	1.44544e+06	1.40208e+06	1.36548e+06	309506	311720	287702	310602	304781	317316	9248.11	9984.53	10558.4	10930.8	8903.31	9578.32	72527.4	65743.2	70281.4	68245.3	70897.7	74525.3	104918	151681	88647.2	88551.9	102739	106129	64642	71229	71190	71414.1	59507.6	80038.1	373117
M144T59	12.3191	6.03103e-17	0.0021645	8.04178e-14	0.00375214	1	1	1	1.48466	T2_K:T2_P	0.0472755	up	62554.2	56410.6	63723.4	55970.8	53835	55224	13053.1	13662.2	11912.1	11135	12030.5	12081.2	412337	407193	394670	404977	408569	440773	33511.9	33041.9	33252.7	32450.5	35404.1	32719.9	650648	656981	639116	588692	653927	632202	14662.2	14702.6	11386.5	13306.6	13988.9	13854.1	342403
M353T304	83.1467	2.61721e-16	0.0021645	1.93877e-13	0.00375214	1	1	1	2.32471	T2_K:T2_P	0.0204562	up	15978	14237.4	13637.7	13082.1	13293.1	12604.6	12273.4	11696.4	11396	11015.8	11279.7	11299.6	481541	516666	431134	451269	454482	484348	5780.19	5515.15	5712.21	4925.72	5773.55	6202.42	908610	861063	821087	825568	898907	844321	17714.9	24314.2	14266.1	14678.3	13456.4	15619.8	339820
M225T192	12.9359	1.0375e-08	0.0021645	1.0791e-07	0.0039439	1	1	1	1.94753	T3_K:T3_P	0.0184872	up	426038	306021	306584	298796	398574	312119	258255	268704	258312	259010	267733	259457	80005.7	91217	97644.3	91630.6	97324.7	87540.2	68726.1	53484.6	63992.2	70694.1	160387	66157.1	1.14947e+06	1.1733e+06	1.19103e+06	984267	1.19649e+06	1.21049e+06	86661.4	97882.4	61778.4	92962.6	96357	98146.6	298745
M167T194	7.91864	3.81e-09	0.0021645	6.11e-08	0.00436633	1	1	1	1.13637	T2_K:T1_K	0.0163301	up	9222.06	6241.51	10157.9	7328.41	8286.71	8950.38	5806.27	12624.1	6431.64	9812.65	7705.99	6180.49	71101.4	54346.7	70959.7	66294.5	62000.3	72709.6	15678.9	17579.9	17682.9	18468.9	11412.3	15751.9	977194	1.06561e+06	1.13594e+06	1.00056e+06	1.06396e+06	1.10752e+06	343197	689200	449400	355913	430536	726865	307469
M225T165	0.0912574	8.68572e-07	0.0021645	4.94093e-06	0.00440902	1	1	1	1.64557	T1_K:T1_P	0.0260699	down	63905.4	112531	62921.7	59297.2	69995.6	108632	985133	944320	782362	765939	865726	886597	38984.6	40602.4	42361.2	42271	40570.3	34981.5	549712	557444	527396	527647	543493	519729	41888.7	39176.8	41896.4	40660.4	41212.9	42448.8	505657	504109	493462	485041	483521	501939	304272
M269T223	0.0206487	1.46036e-14	0.0021645	5.62708e-12	0.00440902	1	1	1	2.09899	T1_K:T1_P	0.132043	down	14303.9	12739.3	13111.2	13367.3	11059.5	12390.6	613247	719165	617397	535160	660656	582061	6873.34	7814.22	7065.52	14747.8	15432	7032.05	567799	611458	631241	578835	561917	580977	10788.6	9865.04	11309.7	11091.6	10914.4	9821.09	537189	478683	513457	525855	531522	547067	249141
M296T393	107.467	1.16812e-10	0.0021645	2.78138e-09	0.00375214	1	1	1	2.58517	T2_K:T2_P	0.0777946	up	14661.9	16545.2	14749.1	19228.4	16468.4	16484.7	5759.01	4741.27	5863.66	5561.53	4194.88	12216.4	889229	1.40221e+06	781482	862655	1.57862e+06	1.26306e+06	6625.36	14111.2	10287.2	13290.5	11313.9	7435.11	75294.7	68700.5	76475.6	69551.1	78365.3	74345.3	24290	27904.7	25945.6	14290.7	29402.8	13956.2	236707
M353T324	308.371	6.80078e-18	0.0021645	2.31936e-14	0.00375214	1	1	1	2.82273	T2_K:T2_P	0.0364037	up	3009.46	2666.97	3389.42	2764.4	3169.67	3077.3	6244.18	5531.35	6116.54	5739.6	6555.1	7152.59	805162	841519	735910	898350	787986	768280	2785.05	2378.76	2459.83	2578.8	2661.14	2822.72	156700	159372	149222	197801	154982	132763	5914.45	4658.21	6453.46	6303.79	6046.21	5727.74	247218
M453T223	0.0312932	7.33004e-14	0.0021645	1.2228e-11	0.00440902	1	1	1	1.90207	T1_K:T1_P	0.0610421	down	20676.2	19670.1	16394.1	15809.7	17544	17788.6	566523	661273	547433	479611	608754	583888	5542.56	5173.03	4660.94	5045.2	4922.94	5926.48	450226	477929	473645	444457	456173	469793	12505.8	10623.5	11159.2	11772	11232.1	10239	347857	313785	324372	344105	327340	357572	255286
M239T143	111.069	1.62264e-07	0.0021645	1.04121e-06	0.00375214	1	1	1	2.25849	T2_K:T2_P	0.105824	up	5116.68	4513.28	3993.88	4055.01	3659.47	4206.5	7119.44	7108.06	6554.34	6145.99	6489.38	5915.82	447470	516550	530450	552976	604465	479602	3408.97	5735.77	5113.13	3092.79	3096.57	7747.01	509720	735960	547556	520155	527579	1.09076e+06	1929.18	1709.13	1837.63	1572.17	1471.4	1468.48	201102
M267T161	3.48536	1.11711e-06	0.0021645	5.42444e-06	0.00375214	1	1	1	1.04459	T2_K:T2_P	0.0772428	up	189973	174473	201541	165724	158916	130223	87904.4	77222.6	70106.1	79146.2	87658.1	77334.9	351502	366669	375932	373291	362114	381974	95386.6	103027	124955	98990.2	90724.1	121423	321597	338237	292398	329634	318921	322618	35117.5	37541.3	36426.9	35064.8	36662.9	36674.6	253656
M629T257	0.0212475	1.48769e-07	0.0021645	1.15464e-06	0.00440902	1	1	1	1.98249	T1_K:T1_P	0.0401637	down	3822.36	6941.31	5507.34	3415.76	4995.44	5571.24	244762	253009	240630	221650	235883	227928	1660.15	2446.73	2259.51	1794.57	1779.65	2630.45	221312	225421	216242	203256	223997	234918	21133.7	22576.1	18291.1	19853.2	16765.2	21715.4	852998	886602	943381	889907	866759	1.11873e+06	228083
M278T393	150.033	2.29362e-09	0.0021645	3.09546e-08	0.00375214	1	1	1	2.68098	T2_K:T2_P	0.122142	up	10401.4	11132.5	10193	11072.4	10754.3	10556.5	3750.15	3455.15	3729.45	3795.62	3243.48	3464.83	919121	1.13532e+06	738094	906253	810590	850893	4588.11	4837.3	5449.92	10508.5	4961.86	5381.72	58489.8	51682.2	54445.2	52450.3	92840.8	54909.7	10457.3	11051.5	10871.3	10164	10505.9	9391.6	192572
M227T179	3.0565	0.00022004	0.0021645	0.000525621	0.00375214	1	1	1	1.07292	T2_K:T2_P	0.0664314	up	330616	239579	271072	258733	237478	246806	97466.3	106647	93188	90164	95485.9	94657.6	431404	465220	348500	377673	310886	391171	88150.2	191150	98000.2	96037.9	190025	97263.9	475090	439800	460043	453597	467473	448183	92416.1	83521.9	90819.7	92826.8	86909.1	91776.6	218578
M252T200	0.348227	6.78526e-05	0.0021645	0.000308156	0.00567692	1	1	1	1.49539	T3_K:T2_K	0.0482437	down	230966	337703	304909	330291	319419	323187	143762	137106	112694	104247	131602	123896	356501	330529	227571	251479	197385	324082	231262	218587	140873	227030	147467	124973	94893	90473	93919.3	103894	97928.6	106541	100145	64068	70669.8	68632	65853.2	87702.4	200604
M145T154	17.4582	5.42858e-14	0.0021645	7.38619e-12	0.00375214	1	1	1	1.7005	T2_K:T2_P	0.0908522	up	24125.9	23258.9	21114.3	19271.4	22227.2	20352.7	12015.6	11217.7	10638.7	12593.1	11191.5	10525.8	279336	286740	282454	251566	274927	302268	15286.7	16866.4	16224.2	15437.5	16326	15933.9	298118	316598	323220	321517	319309	306207	6842.52	7671.2	7434.7	7434.17	7625.39	7113.36	238401
M479T200_2	0.317924	2.83286e-09	0.0021645	6.81828e-08	0.00567692	1	1	1	1.67741	T3_K:T2_K	0.0546913	down	279692	291202	231914	244558	301146	323548	116722	123233	104613	115765	114968	111107	341457	298958	267167	308226	269334	280062	186172	200873	191580	195393	176446	177664	99558.3	101988	89044.1	89916.7	91173.8	89519.2	75177.4	76588.9	79412.7	77091.5	73290.7	75399.5	214172
M180T226	1209.65	8.70106e-09	0.0021645	9.32636e-08	0.00375214	1	1	1	3.29894	T2_K:T2_P	0.098772	up	7652.29	8547	9825.6	11462.3	10935.6	9260.7	2079.09	1214.87	3727.91	1508.16	2436.62	2149	1.60837e+06	1.69365e+06	1.61603e+06	1.80672e+06	1.66239e+06	1.81388e+06	1154.93	1246.72	1690.83	890.118	1963.19	1487.28	7822.83	6092.94	6130.78	6763.48	8963.69	6862.23	3136.39	748.791	3036.4	2876.66	2213.61	977.467	185378
M199T168	20.5969	2.50684e-08	0.0021645	2.18758e-07	0.00375214	1	1	1	1.89251	T2_K:T2_P	0.0429879	up	191355	38176	36541.2	35137.1	37538.3	34422.3	28866.2	28465.6	62725.5	28607.1	33741.9	27011.7	876314	882918	913163	495023	456148	913716	31164.6	29406.3	29925.5	70138.7	30415.6	29238.4	387863	407187	421327	401884	821400	778143	20114.7	18053.9	21335.1	18186.4	22259.7	17342.3	209678
M209T211	6.16309	3.15641e-06	0.0021645	1.31936e-05	0.00375214	1	1	1	1.39149	T2_K:T2_P	0.0461512	up	390245	362329	372886	362527	354671	341980	189108	186874	182315	167104	184862	157842	252721	513072	267740	249650	240056	262238	45753.4	44383.8	43884.6	55926.5	56413.1	43343.5	56168.1	56259.5	56255.1	53445.9	54350.6	52124.9	37680.6	34348.7	34651.6	38088.7	33266.2	34987.5	203532
M209T161	6.44262	3.07292e-11	0.0021645	9.3365e-10	0.00375214	1	1	1	1.43784	T2_K:T2_P	0.0685006	up	142227	126778	145053	130720	129897	122404	73766.8	66963.9	66547.8	68062.8	63827.9	68578.9	356461	357455	412536	396416	381596	435465	59908.8	58949.1	62651.9	60308.9	56731.5	64645.3	354211	342720	290429	316824	347788	338660	26751.3	33683.4	25230	24256.8	34277.3	25656.7	202630
M207T165	0.0718197	1.54832e-07	0.0021645	1.19298e-06	0.00440902	1	1	1	1.67148	T1_K:T1_P	0.0204879	down	34154.8	30575.6	32326.9	51768.7	27877.7	30320.6	518373	513387	462118	433507	473248	481922	7636.71	8748.19	13143.4	10034	7877.93	8261.61	436416	277335	277846	273053	295736	281762	42816.4	40098.4	41454.8	43560.4	41054.6	123345	410689	406858	412686	413271	397620	415007	188017
M253T173_1	0.158413	1.64076e-12	0.0021645	9.34954e-11	0.00375214	1	1	1	1.54423	T2_K:T2_P	0.056559	down	328485	325547	129304	132362	280130	277457	184797	198149	197768	179356	189231	176966	79355.8	87273	85877.6	86158.9	82474.8	77089.6	539684	564634	495725	550690	467836	526561	44195.8	47653.8	41433.6	41519.9	45463.9	43100.6	149238	138816	132435	127196	212907	377319	197855
M209T195	0.0651729	6.01342e-09	0.0021645	8.30051e-08	0.00440902	1	1	1	1.857	T1_K:T1_P	0.0185778	down	44762.3	45694.9	40342.5	39772.8	40319.9	52704.8	670409	702343	671036	655205	681853	663734	22091.9	22686.1	51773.8	55161.9	50723.8	24236.5	211658	206807	212729	205212	202353	207146	22577.3	22070.2	21930.6	24420.9	25569.7	23420.7	370519	363886	381094	333883	376764	374845	187735
M181T225	4.57584	4.41039e-13	0.0021645	4.66731e-11	0.00440902	1	1	1	1.0173	T1_K:T1_P	0.0796103	up	628730	681416	680643	690211	683467	673039	141180	145686	146397	140671	147360	161059	10614.9	11420.9	12663.3	11857.8	11098.8	11243.6	33974.2	38266.6	32850.1	33329.7	32172.4	34534.9	53266.5	51209.2	46572.2	46879.8	53805	57500.2	36733.3	38815.2	38394.2	36944.1	32740	36719	169843
M577T229	0.00848054	1.88179e-09	0.0021645	3.15224e-08	0.00440902	1	1	1	2.12375	T1_K:T1_P	0.0692865	down	4128.02	3783.42	3019.09	2666.05	4630.97	4033.29	465557	460401	447343	445195	383068	423369	371.616	708.883	209.378	389.41	235.299	398.524	74727.6	75259.2	76094.3	72148.4	72578	75805.5	1297.61	1088.77	1486.72	1625.21	1616.14	1250.08	851254	856298	878664	730409	889366	808276	176006
M191T225	0.0907011	2.81907e-09	0.0021645	3.69248e-08	0.00375214	1	1	1	1.40548	T2_K:T2_P	0.0522703	down	677909	704233	674430	699588	679328	696758	153912	148326	140070	145898	151102	156239	3407.51	3289.74	2851.98	3112.54	2668.16	3928.68	35867.6	38121.6	37061.4	34020.6	32427.8	34831.7	58589.4	49886.9	44550.8	47907.5	55176	57055.1	33749.3	36711	35130.2	38211.8	31674.2	36823.2	172716
M265T174	0.0901676	2.35495e-08	0.0021645	2.56744e-07	0.00440902	1	1	1	1.59631	T1_K:T1_P	0.0577224	down	69858.8	67429	81701.6	64049.3	59996.8	59162.1	776661	727262	742471	728559	746737	738868	11694.1	11663.3	22286.3	9888.67	9215.34	10876.4	399463	1.07485e+06	361589	346339	589199	346996	122098	127757	112445	113955	118935	110819	135497	134316	140009	121669	113729	117989	181281
M279T430	16.7341	2.61402e-05	0.0021645	8.07583e-05	0.00375214	1	1	1	2.01045	T2_K:T2_P	0.0462263	up	31968.5	28290	27723.3	43327.7	48792.3	29740.6	53008.4	70159.7	45191.9	37724.4	16677.5	44959.9	408613	450345	435021	438226	360569	466259	63638.5	16544.5	16401.5	21155.2	18078	17105.8	268197	293888	347341	308771	260356	302189	29712.6	31733.2	22793.1	73586.9	29823.3	23771.3	177026
M533T240	0.00417112	2.26758e-10	0.0021645	5.79645e-09	0.00440902	1	1	1	2.47566	T1_K:T1_P	0.0320544	down	1395.46	2047.09	1985.84	1427.99	1700.08	1768.11	428359	405834	402360	379492	440689	418519	668.634	495.267	803.039	937.541	953.276	771.837	246158	236310	262828	232846	243682	269842	2191.61	3609.64	2554.56	2501.7	2801.39	2916.32	819382	761479	739565	734418	774344	678416	178549
M383T154	0.109097	5.44321e-07	0.0021645	3.35268e-06	0.00440902	1	1	1	1.34277	T1_K:T1_P	0.273355	down	7979.57	6398.26	4690.75	4661.08	6620.53	4651.37	43367.2	45921.5	44168.2	39527.9	47093.5	100753	41490.1	10778.6	16665	32345.2	17429.4	16084.7	10317.5	27779	17325.2	17143.8	16822	9701.79	646308	654717	600049	635358	625671	429427	26105.1	26845.5	27680.1	26514.6	24975.2	27176	100372
M193T191	12.658	4.51672e-05	0.0021645	0.000135766	0.0039439	1	1	1	1.89002	T3_K:T3_P	0.179841	up	196227	134024	188516	176913	178118	85386.7	135849	130100	102131	130255	136975	140350	34765.6	33457.1	23546.9	37984.7	21851.3	24246.9	26927.9	77746	21993.7	73853.5	25825.8	75816.1	569426	598148	596116	590322	561309	583040	48890.5	50878.2	48334	45632.3	16212.5	66428.2	175420
M419T154	24.9154	5.88592e-14	0.0021645	7.64693e-12	0.00375214	1	1	1	1.81123	T2_K:T2_P	0.196131	up	16113.8	14136.1	13641.2	14742.2	12117.7	11747.4	5221.22	5183.07	4445.5	4606.53	4310.86	3555.79	185441	243163	195092	197201	212784	199069	8286.43	8974.49	9328.35	8133.86	7323.8	7430.41	225062	238486	227883	226800	231433	228371	6143.51	6556.19	5973.56	5744.86	5022.09	1946.5	227157
M422T164	0.00541897	3.28966e-07	0.0021645	2.18884e-06	0.00440902	1	1	1	2.70876	T1_K:T1_P	0.0299448	down	1771	718.585	1518.8	2030.92	1040.22	1658.75	262911	282036	288050	252239	269807	257491	3241.77	8869.34	8173.46	8401.49	7742.06	8500.76	223134	213144	207443	233945	248705	215651	2296.16	11372.2	11838.4	11107.3	2312.27	10715.7	315812	321193	313613	297626	291266	338365	172176
M254T196	296.328	1.03881e-08	0.0021645	1.0771e-07	0.00375214	1	1	1	2.84739	T2_K:T2_P	0.0530095	up	7027.04	6884.07	7760.05	4984.2	6524.63	6342.52	3569.53	1193.85	3917.53	5467.75	4663.39	1538.29	820684	1.01205e+06	884250	886711	959509	830938	2675.06	2606.6	3166.88	1956.35	3130.7	4667.69	1976	7137.18	7314.84	8234.4	1362.98	2271.32	4479.35	3709.7	3445.99	4014.77	3065.88	2875.36	174188
M175T192	22.0706	7.06779e-07	0.0021645	3.6613e-06	0.0039439	1	1	1	2.23117	T3_K:T3_P	0.149351	up	145696	136828	130096	201486	130057	142193	100781	122556	124969	126017	117217	121152	31748	26524.5	34938.7	47906.1	36000.8	42763.7	31695.9	31114.5	29923.6	28551.6	26562.5	27851.8	501402	507473	494725	417795	463281	404723	17350.1	15908.5	30973.3	30191.1	17365.2	14597	139009
M408T465_1	2.11222	0.00486575	0.0151515	0.0125106	0.0320887	0.916667	0.666667	1	1.3264	T3_K:T2_K	0.26218	up	148083	128932	140011	130343	109438	240321	85190.2	78425.5	76909.9	66132.4	80462.1	72733.7	66907.2	64748.5	57856.3	74566.9	64637.6	185298	108274	107807	255563	108983	238990	243852	188726	187443	170427	186122	176791	176203	195981	114206	267173	120909	107895	125173	131281
M191T179	3.49181	6.54769e-09	0.0021645	7.46213e-08	0.00375214	1	1	1	1.13774	T2_K:T2_P	0.0588094	up	249127	229427	238662	235851	231653	179339	83218.3	82631.8	81149.7	75396.1	82468.6	71185.6	277305	255398	240383	241199	234509	249696	62832.1	66718	81407.4	80379	68048.2	69759.4	367428	397120	353720	348409	341334	313542	61964.7	55430.5	57569.8	61727.9	68373.5	65717.2	161821
M313T370	7.08915	2.49592e-08	0.0021645	2.1809e-07	0.00375214	1	1	1	1.03281	T2_K:T2_P	0.0522645	up	2962.53	2456.83	2705.46	2446.18	2369.95	2604.67	6142.48	2928.93	4271.83	5229.29	2880.67	5156.06	41986.2	42349.1	46054.6	45815.7	46249.7	45479.9	6885.44	5442.47	6897.8	6964.97	5208.43	6395.98	580956	519623	559620	559858	642078	538372	3695.52	3752.83	4117.06	3877.74	3780.58	3746.69	144516
M477T259	0.138758	5.05586e-05	0.0021645	0.000143192	0.00375214	1	1	1	1.14745	T2_K:T2_P	0.0410258	down	633365	583536	687066	573649	583499	625375	129772	129730	131696	117757	131114	131012	3980.03	3484.18	4927.63	8935.1	3228.75	3233.91	33313.2	34125.1	33833.8	32683.2	33536.4	32782.3	10292.9	10490.1	10470.1	12394.5	10675.3	10319.8	7478.53	8216.52	5555.62	6605.99	9405.47	6377.13	159019
M161T200	0.224605	3.81803e-07	0.0021645	3.75311e-06	0.00567692	1	1	1	2.05541	T3_K:T2_K	0.101765	down	228848	225381	170400	164159	238495	230662	82239.6	101718	81318.1	83193.3	98078	80928.5	290143	267845	275180	350901	231441	345136	123576	177483	129058	129492	163606	129277	68653.1	69303.5	63384.5	59637.1	66121.9	68350.2	68557.4	48259.8	61007.7	64818.4	61572.9	58127.7	141853
M118T55	5.37975	5.05084e-13	0.0021645	3.75596e-11	0.00375214	1	1	1	1.22952	T2_K:T2_P	0.0398901	up	17939.8	16604.6	14619.4	16230.6	15036.7	14684	50839.2	42502.5	43305.4	44818.8	44583.2	42955.7	254276	260216	250605	249208	253561	283012	48736	49321	49565.6	46260.6	47783.6	46614.1	267964	255686	242211	225422	264844	238054	34791.2	32752.1	33270.6	31733.7	30695.6	31868.7	151015
M485T250	0.0386518	5.54923e-09	0.0021645	6.50505e-08	0.00375214	1	1	1	1.61151	T2_K:T2_P	0.0203196	down	1976.32	1899.26	2845.71	1531.41	1950.54	1700.3	2213.35	2215.32	2526.64	1784.63	1726.58	2013.69	1373.19	1068.72	1201.52	1253.67	776.922	1046.05	31595.4	32604.6	26949.6	27298.7	27775.5	27638.1	5353.07	4384.78	4596.74	5482.06	5184.91	4648.78	467311	559989	523243	526046	546639	582978	151873
M318T393	63.4696	1.37e-13	0.0021645	1.44981e-11	0.00375214	1	1	1	2.41454	T2_K:T2_P	0.185889	up	9027.91	11650.2	10879	12824.9	10173.7	10023	4352.33	3930	4536.79	4191.52	3466.78	4002.9	371979	424116	359134	423409	450249	393013	5134.37	6766.57	6065.24	6536.68	7353.9	6301.68	49007.8	53638.9	53717.9	51405.2	52504.7	52164	13009.3	13692.5	10099.5	12344.7	11827	12127.5	104566
M317T154	38.0115	4.44465e-13	0.0021645	3.40603e-11	0.00375214	1	1	1	1.83368	T2_K:T2_P	0.215853	up	8041.71	8602.28	6926.86	6346.4	7652.94	7130.14	1159.16	1192.86	1075.75	1816.51	1084.72	980.545	138170	157450	149757	123130	131357	136013	3170.29	3920.65	3257.44	3742.21	3499	4400.53	127015	142088	121504	125772	124495	126741	1154.36	507.717	682.47	1040.55	1100.52	956.817	203409
M295T304	30.4034	2.70035e-05	0.0021645	8.30024e-05	0.00375214	1	1	1	1.97197	T2_K:T2_P	0.0589879	up	10803.5	9950.67	12004.1	11680	9878	9173.57	6626.44	6646.26	6767.74	6516.15	6463.56	6326.65	249392	271668	234191	256582	253273	265372	3709.16	11502	12118.6	3143.09	9296.95	10569.2	427425	434561	396929	397285	441546	414328	9262.12	9081.99	9458.28	8755.13	7951.57	9407.39	148094
M166T154	0.0817993	5.13496e-11	0.0021645	1.84058e-09	0.00440902	1	1	1	1.49741	T1_K:T1_P	0.152762	down	3139.77	2651.63	2418.4	2855.94	2318.7	2355.09	33261.7	34509.3	31309.6	34394.2	29200	29741.4	414516	430734	413788	366781	422753	431519	60247.4	60949.9	64717.8	60227.2	64257.6	62439.8	245606	279212	258210	302749	264082	275724	63935	64000.1	65751.1	60656.2	67346	66114.6	111399
M501T430	460.887	2.15581e-08	0.0021645	1.9449e-07	0.00375214	1	1	1	2.95831	T2_K:T2_P	0.22377	up	5299.77	5562.18	5275.83	5623.93	6718.96	5698.35	1150.62	1062.15	1063.72	1396.03	676.29	801.483	711647	605625	649156	696877	753153	658335	879.746	1268.03	2203.95	1342.88	1296.11	1850.5	4679	4355.02	3785.55	4126.21	5111.54	4712.46	1057.31	1683.76	1221.06	2721.63	1001.36	1499.88	88582.1
M181T167	8.64216	1.74738e-10	0.0021645	3.8727e-09	0.00375214	1	1	1	1.56816	T2_K:T2_P	0.0378869	up	37157.5	39178.2	41201.8	42677.1	37661.3	38257	31697.2	30467.8	34447.6	34287.4	31398.4	30549.5	338682	334844	326141	324851	298934	332911	36419.9	42417.7	36942.9	41200.4	32795.3	36598	258145	254605	258147	259342	281233	275047	22985.4	22380.1	22544.8	22128.5	23505.1	22973.8	145693
M531T252	0.00238255	4.60968e-13	0.0021645	4.80199e-11	0.00440902	1	1	1	2.74017	T1_K:T1_P	0.0486184	down	1374.89	1348.1	1373.14	1317.99	1899.26	1429.01	545613	658902	610383	574605	632117	647721	579.362	487.977	1016.8	528.166	449.796	505.931	202307	206418	207125	201948	230665	216702	2512	2398.83	2615.81	2142.81	2244.6	1938.1	257056	264497	251474	249932	263374	266294	143885
M335T361	60.7769	4.40533e-07	0.0021645	2.47642e-06	0.00375214	1	1	1	2.44948	T2_K:T2_P	0.259217	up	14168.8	12939.9	12682.1	12774	11671.8	18375.4	9052.62	7085.07	7231.01	5892.35	11291.8	12352.7	696224	661298	658793	437384	637200	450641	7541.49	6311.4	6536.04	23243.4	6566.57	8072.22	62778.1	230544	230326	219658	263652	60068.5	12276	21437.5	23521.8	36239.6	12167.2	22601.9	110950
M195T167	0.112087	1.13704e-09	0.0021645	1.76295e-08	0.0039439	1	1	1	1.65836	T3_K:T3_P	0.299633	down	116888	115882	114358	120348	113009	95070.9	148388	148014	158703	142219	145805	138323	272182	271975	287513	212296	243652	258743	298575	329651	301641	311674	283577	304817	15357.9	16760.5	12900.1	14937.3	14362.2	13304.2	129474	132756	129089	132502	135792	122122	123121
M663T263	0.0129065	9.10644e-07	0.0021645	5.09334e-06	0.00440902	1	1	1	2.23789	T1_K:T1_P	0.0717775	down	2236.36	5748.97	5836.47	1523.95	4549.41	2567.02	371124	372579	239566	253698	261424	241989	1724.45	1968.94	2343.25	3222.55	4377.66	2214.72	222665	247840	324803	344700	198296	310151	6616.87	6565.09	6804.13	6115.24	7234.32	6526.62	798823	852820	453643	456137	791008	432760	122869
M561T245	0.0300102	4.51873e-11	0.0021645	1.68368e-09	0.00440902	1	1	1	1.58319	T1_K:T1_P	0.0925616	down	6569.86	6991.5	8468.48	7187.61	7525.38	6807.47	249029	234440	246429	236976	251417	232894	233.616	269.211	270.688	238.14	290.486	301.619	65144.2	65002.3	59895.2	66062.4	67394.7	59420.3	1022.11	991.876	559.6	529.98	1062.8	1101.94	502341	613975	570369	574847	594750	698564	146766
M145T167	3.6466	1.67336e-10	0.0021645	3.76903e-09	0.00375214	1	1	1	1.06096	T2_K:T2_P	0.0856411	up	43861.7	38658.9	41833.7	43286.9	41182	33563.5	41243.5	37678.3	40051.5	40197.7	42190.2	44087.5	286738	271418	264414	267573	243590	284256	76474.4	85691.6	70182.6	72621.5	68516	70211.7	220473	201273	219623	210017	227201	214433	32480.6	32395	31685.9	32954.5	32019	32673.5	141349
M179T199	0.31699	8.17372e-05	0.0021645	0.000362391	0.00567692	1	1	1	1.62945	T3_K:T2_K	0.127243	down	140515	226656	122033	228061	226803	142815	106246	76260.4	69063.2	71841.2	70965.4	97942.2	208959	295867	320431	206086	176781	179451	158770	111777	161567	109323	100004	100082	77553.6	70548	72319.5	72548	77923.9	68954.7	46180.3	46027.7	48764	62035	47951.6	65363.2	120082
M104T52	10.5122	1.3854e-14	0.0021645	5.62708e-12	0.00440902	1	1	1	2.12994	T1_K:T1_P	0.029379	up	309199	260497	284352	288905	285174	283316	29030.2	28050.9	26183.3	24348.3	27429	27764.1	111864	108831	98476.8	105270	104520	111672	67309.5	71448.1	67482.8	65939.8	71588	66085.3	144371	132002	123558	126030	130515	132004	70129.4	67193.3	66994.3	64259.2	67490	70213.7	131127
M268T179	5.79691	1.62298e-07	0.0021645	1.23662e-06	0.00440902	1	1	1	1.5665	T1_K:T1_P	0.0941079	up	313044	231009	296420	273049	273586	271036	46929.7	38692.4	36511.7	60197.4	45433.4	58274.6	162005	116042	142528	110241	104714	117473	64396.3	67578.3	68382.6	65313.4	64899.5	67025.6	189674	151345	214806	181788	208262	136642	33520.3	34272.5	33438.2	30705.7	32561.6	33477.1	104741
M132T114	0.107124	1.11848e-11	0.0021645	5.36466e-10	0.00440902	1	1	1	1.28965	T1_K:T1_P	0.199679	down	1923.09	2026.97	2131.59	1621.11	2232.93	1808.74	20531.9	20040.9	19026.4	16394.2	16820.6	16820.1	231756	380588	377556	370294	386807	374203	39874.1	40207.8	44354.6	35242.4	35992	34230	310747	336852	194033	313941	339236	312832	46283.7	39436	43802.3	33327.2	41206.8	41175.7	97464.6
M416T154	15.3048	1.99543e-09	0.0021645	2.77156e-08	0.00375214	1	1	1	1.68651	T2_K:T2_P	0.193623	up	3462.48	3245.15	3041.49	2998.68	3318.54	4697.42	13441	13305.5	10426.1	14133.9	12662.9	12046.7	117195	138368	117041	108935	114415	111384	7773.61	8865.41	6582.27	5835.29	8266.18	8894.09	99936.6	107338	97898.3	99440	100236	111135	7493.83	6209.36	8813.87	7363.18	6951.41	7524.68	155339
M163T153	10.1657	1.37458e-07	0.0021645	9.11871e-07	0.00375214	1	1	1	1.50395	T2_K:T2_P	0.113862	up	17593.9	17487	15802.8	15765.1	16743.2	15573.9	11818.4	12981.4	11702.8	12609.8	10726.9	7121.42	163036	175452	159821	239769	163185	167119	17668.4	17144.3	18110.1	17891.1	17539.7	16743	170464	186557	182309	186385	180374	194881	8062.58	8571.32	8841.82	8926.33	8939.06	8748.63	142774
M362T200	0.15274	1.00849e-10	0.0021645	4.70411e-09	0.00567692	1	1	1	2.13592	T3_K:T2_K	0.052711	down	195846	203328	173927	189835	207303	213931	59617.6	63594.9	56297.9	55287.1	59832.5	59370.7	213172	189204	173489	186504	159610	189235	144258	147025	148566	138996	137613	126485	31129.5	27019.6	26814.9	27295.5	28106.4	29360.5	23467.3	21387.9	22443	24262.6	20246.2	23781.6	110914
M183T242	8.37853	5.75639e-05	0.0021645	0.00016051	0.00375214	1	1	1	1.32621	T2_K:T2_P	0.142755	up	4883.73	8332.21	6367.48	8106.53	5729.72	7643.18	7763.03	8350.01	9127.85	3456.51	8160.56	7913.07	61575.8	64860.2	59783.3	60255.5	59266.8	60441.3	6759.57	15355.1	5013.93	6193.77	5970.73	4411.77	291923	282981	323067	286476	462301	337259	75800.2	84551.1	82598.2	77551.5	81672.1	84440.7	106687
M283T190	30.5342	4.21342e-12	0.0021645	1.90935e-10	0.0039439	1	1	1	2.36669	T3_K:T3_P	0.0419232	up	121043	257736	257196	242654	106025	103947	66273	66179.2	75075.8	72263.8	67017.6	57595.9	29621.3	30956	31031.7	21649.1	32267.5	29239.6	36431.3	36067.3	37208	38442.4	35071.8	29822.7	526341	544435	656992	679256	539678	663449	23254.4	23317.7	18092	17184.4	20170.5	16214.1	109421
M409T52_2	0.106682	1.24197e-15	0.0021645	5.52013e-13	0.00375214	1	1	1	1.2589	T2_K:T2_P	0.0731632	down	640730	572940	546878	645694	655687	618659	137228	132079	125546	129100	123651	130748	3215	3339.34	3581.38	3499.15	3490.62	3324.01	30256.5	30513.3	33335	31146.7	32976	33458.7	9608.03	10150.2	8742.49	8845.79	9156.41	9318	194246	179670	200381	183441	206429	203928	101126
M210T225	4.64618	2.52049e-13	0.0021645	3.17058e-11	0.00440902	1	1	1	1.0146	T1_K:T1_P	0.180524	up	382197	397730	414897	412190	387137	396214	86758.2	81214.4	86626.1	92334.4	81703.1	85844.1	23671.8	60446	26611.7	24336.6	1638.41	2011.71	20974	17081.5	19329	18415	20118.6	18500.4	27811.4	27000.8	24639.2	29830.5	28944.4	29534.1	17148.2	19825.3	19226.5	17772.9	15530.3	19099.2	97259.7
M243T193	10.9796	1.73358e-07	0.0021645	1.1243e-06	0.0039439	1	1	1	1.95083	T3_K:T3_P	0.132457	up	172967	116340	109395	114658	111804	116794	71266.2	127257	79835.5	76535.2	90980.3	115892	36151.2	34119.4	37451.3	41943.9	37841.7	36011.6	42295.3	31980.9	41116.1	48834.8	52307.6	34595.3	386461	375759	411242	385226	321208	397930	36364.9	21208.9	37766	37540.8	36493.4	38086.4	102504
M478T449	1031.12	8.20641e-10	0.0021645	1.31837e-08	0.00375214	1	1	1	3.20235	T2_K:T2_P	0.0825444	up	5123.46	4447.14	3896.78	2182.95	1771.62	3422.68	1677.55	991.864	2381.95	845.491	1001.81	3124.81	981020	1.17407e+06	1.13796e+06	1.1096e+06	1.20029e+06	1.2379e+06	1227.06	662.506	1303.83	1245.57	1153.81	1041.61	12239.5	14188.9	13242.6	13761.3	14337.1	12582.3	1166.93	1227.62	848.28	399.975	469.6	869.612	94823.7
M280T386	11.3413	8.44852e-13	0.0021645	6.86906e-11	0.00440902	1	1	1	1.59253	T1_K:T1_P	0.0753514	up	61381.3	63255.2	61088.7	55251.6	64138.9	74485.8	5954.17	5426.5	5654.66	6237.84	4962.72	5234.88	337894	356657	320695	330995	406485	362901	11775.4	12660.8	11530.7	11719.9	12854.5	12622.7	65529.5	63036.6	65875.7	67303.1	77490	75620.4	24205.9	22675.5	25733.7	25611.7	23493	23996.1	102013
M185T194	8.01964	7.04724e-07	0.0021645	6.2066e-06	0.00567692	1	1	1	1.96016	T3_K:T2_K	0.0205713	up	11234	10101.3	10478.3	10401.3	9730.17	10022.3	16516.9	15334.1	14195.3	12623.2	4409.8	12011.5	40313.6	27966.3	36637.3	36408.2	31706.3	49095.3	27205.2	32149.2	31930.2	31901	18467.3	28243.8	293914	303210	278365	290953	308839	306096	147677	242185	175042	158624	154080	158686	104889
M227T196	0.208412	0.000781667	0.0021645	0.00187392	0.00440902	1	1	1	1.48375	T1_K:T1_P	0.0816074	down	26691.3	24151.7	87966	86308.8	32902.8	86335.6	240534	244736	255457	250905	398599	262055	99776.6	103755	111602	65716.4	28201.7	62360.1	68664.7	72926.4	64879.1	67014.5	75585.2	74238.5	38038.1	34777	34649.6	35683.8	34365.9	32397.7	137944	260517	160681	151886	151024	277580	93213.1
M379T384	0.152744	2.53371e-06	0.0021645	1.21966e-05	0.00440902	1	1	1	1.00933	T1_K:T1_P	0.0561712	down	1299.83	1420.56	1304.86	803.284	1289.74	1149.81	7870.11	8205.35	8092.82	7810.43	7723.51	7881.42	3479.61	1790.28	2358.37	2970.94	2090.48	1582.76	470149	518252	442682	522895	745212	440224	18512.4	19001.4	11049.8	19532	17673.7	18593.6	40148	36571.4	38897.5	23270.5	38458.7	38693.1	96543.7
M222T154	13.0624	5.71468e-12	0.0021645	2.42674e-10	0.00375214	1	1	1	1.57332	T2_K:T2_P	0.183036	up	12210.1	13072.7	10871.3	9729.2	12309.4	9966.96	4894.08	5980.28	5136.87	5371.22	4408.06	4391.34	91413.2	106494	97266.1	91053.2	96819	90928.1	7137.69	8324.25	7870.61	7194.36	6236.81	7177.21	104372	110435	111268	109843	107314	107248	3457.61	3113.82	3541.46	2921.93	3356.64	2721.11	108473
M249T212	5.50485	0.00033444	0.0021645	0.000760216	0.00375214	1	1	1	1.24783	T2_K:T2_P	0.103627	up	165804	466653	166999	456353	430322	139444	146511	140467	124859	133914	128871	117070	191372	548559	189296	496964	169174	181155	73936.9	34731.5	34179.4	30415.5	29963.1	119492	87440.6	40075.2	38710	79455.6	33287.8	33219.8	15663.3	16087.7	15513.7	13464.3	12857.8	24813.6	108572
M194T200	0.197576	6.24498e-11	0.0021645	3.17827e-09	0.00567692	1	1	1	2.1759	T3_K:T2_K	0.0847674	down	124263	121252	120229	130822	129596	122175	59105.5	61135.1	49465.9	52685.2	53221.4	54713.5	210123	184163	221327	224340	186082	215631	74262.4	97006.3	88226.2	84645.4	96641.2	84517.5	44847.9	42104.2	41366.3	38747.1	39230.5	39027.6	40481	29977.7	34555.1	35999.7	34250.9	34218.2	97873.6
M446T362	38.1512	7.11647e-08	0.0021645	5.20807e-07	0.00375214	1	1	1	2.22781	T2_K:T2_P	0.0832038	up	12086.1	7071.25	5152.7	6716.2	6316.76	5366.11	20698.4	10392.1	17440.3	18369.7	10631.9	17529.4	385201	370289	371046	379858	364734	353889	11613	7438.6	10813.1	10068	7345.49	11042.9	67640.3	67200.6	70200.4	68916.9	67626.2	58998.3	8210.73	5652.35	7395.82	7633.86	5850.53	7551.91	90215.7
M301T406	0.458007	3.52e-09	0.0021645	5.71e-08	0.00436633	1	1	1	1.14218	T2_K:T1_K	0.0707771	down	151400	141931	148183	152422	142055	134966	147546	142617	132847	148851	147173	143364	73686.3	70471.4	63021.4	61964.5	65991.6	63769.5	143406	117674	101021	99921	120991	105466	89771.4	100746	97007.3	101819	92418.3	115278	130975	125345	124001	134839	136606	126592	110167
M460T377	1163.19	4.13427e-11	0.0021645	1.15327e-09	0.00375214	1	1	1	3.14281	T2_K:T2_P	0.0956193	up	1149.24	933.874	923.144	912.318	973.998	902.845	759.312	548.547	775.176	881.701	510.965	996.004	433211	493136	511479	456208	537825	411052	438.548	334.004	299.183	538.449	480.272	353.604	1230.99	1109.2	1002.13	1213.18	942.587	1146.53	228.772	153.34	259.259	279.027	235.613	217.664	85244.3
M221T54_1	26.7568	1.35856e-14	0.0021645	5.62708e-12	0.00440902	1	1	1	2.44995	T1_K:T1_P	0.112448	up	346682	341230	333344	333503	307109	348389	11714.5	13852.3	12713.8	11940.2	11754.4	13155.5	73393.2	79155.6	77893.4	82065.4	72879.2	78682.1	37668.4	38869.1	39892.4	37905.6	38402.8	37934	125805	125053	123473	125020	128817	116548	27667.4	29464	26073.4	28659.3	28750.3	28695.1	111286
M213T179	0.135341	9.49273e-07	0.0021645	4.73005e-06	0.00375214	1	1	1	1.53958	T2_K:T2_P	0.263934	down	62259.9	59644.9	57766.7	65135.9	50503.4	60717	141171	132580	125817	139706	129219	131187	36473.4	35857.7	37119.2	39325	28797.3	31030.8	189049	219975	254951	237012	415372	224965	6239.44	17927.1	20225.5	21752.1	18145.2	16971.9	105566	98670.1	106974	104804	118293	127114	84537.6
M265T161	0.156779	2.76744e-07	0.0021645	1.90389e-06	0.00440902	1	1	1	1.07713	T1_K:T1_P	0.0969895	down	75864	70849.8	66718.9	122413	65950.1	67251.7	586267	544663	482867	411495	464858	501624	63104	60456.4	42412.8	61606	56631.1	1203.47	295370	319183	306689	296259	241038	244456	511.67	623.864	33136.4	32440.5	32058.7	1184.26	112451	99700.5	103494	88464.9	92439.4	93287	110335
M163T167	7.44682	1.96153e-05	0.0021645	6.26018e-05	0.00375214	1	1	1	1.47007	T2_K:T2_P	0.0714137	up	29114	28697.2	26486	28086.1	28041	24781.9	25147.1	31232.9	27874.4	24860.2	23577.8	24931.3	213866	217917	458664	209177	192512	217574	34489	34954.8	34273.8	31754.6	35143.3	32116.7	167243	161316	163341	174706	176249	161558	17908.7	19289.8	18408	18710.5	16980	18501.5	100739
M428T166	0.0790082	0.000453024	0.0021645	0.00114017	0.00440902	1	1	1	1.58814	T1_K:T1_P	0.049859	down	12847.2	12065.1	23161.9	26040.6	2673.53	7353.81	176928	185220	173669	180446	177122	171594	3104.94	816.511	2452.53	3096.57	3046.94	2661.39	133442	120943	115138	111358	124387	124970	5042.83	6940.28	8273.91	6909.11	5454.9	6627.77	181478	181847	202173	172526	164435	161795	99614.8
M476T275	13.3448	0.000276434	0.0021645	0.000732216	0.00440902	1	1	1	1.26386	T1_K:T1_P	0.165246	up	343779	329350	69327.7	413377	406352	316447	25899.3	25467.2	22668.2	22546.7	20945	23250.7	1442.44	1949.35	2069.2	1198.09	1655.66	1303	1187.16	2477.27	1633.65	2371.47	2077.65	2294.9	1472.1	1287.44	1884.77	1314.46	2346.76	2390.7	526.275	734.473	1714.28	1923.56	1697.1	546.072	85924.6
M339T246	0.0502969	0.000200161	0.0021645	0.000550981	0.00440902	1	1	1	1.80735	T1_K:T1_P	0.170649	down	5443.33	567.965	4378.05	4241.05	4673.09	4480.18	78397	63637.2	92319.6	100078	69120.5	69313.6	4668.9	1606.45	2795.69	5825.67	4900.88	5145.84	91307.5	85991.1	104998	85642	160191	78584.7	15543.8	15198.8	1835.59	14411.1	15139.2	13725	315573	213292	347622	307171	297822	290829	104600
M250T326	0.435495	5.09e-08	0.0021645	5.07e-07	0.00436633	1	1	1	1.21327	T2_K:T1_K	0.124597	down	149194	137593	135336	130279	123576	122368	123955	118430	114466	103210	109169	114076	67090	61797.8	59838	54703.7	52015.1	52231.1	123639	123670	120431	111980	110757	110424	84593.8	92046.1	86485.5	85824.2	81619.3	80918.9	116175	104469	108471	104140	96982.9	101025	106769
M135T154	13.899	5.46777e-11	0.0021645	1.48186e-09	0.00375214	1	1	1	1.65819	T2_K:T2_P	0.098392	up	13381.3	12814.2	11964.1	11419.9	11875	10964	7262.59	6832.85	6767.75	7012.3	7120.22	6168.31	114982	128859	129683	106883	121759	125976	8305.22	8535.3	8865.26	8987.12	8847.65	8847.53	124985	148484	130946	140586	142048	133812	4542.98	5323.87	5352.24	5070.91	5161.3	5241.87	103516
M601T253	0.0145774	7.19295e-07	0.0021645	4.25137e-06	0.00440902	1	1	1	2.07904	T1_K:T1_P	0.0201695	down	979.747	2473.68	2278.42	1305.82	2421.56	2359.09	121742	147604	134001	125051	145528	136803	825.097	857.908	1087.02	1176.53	794.214	979.336	158147	150622	153592	151655	165967	160743	1388.19	1362	1849.63	1590.2	1640.95	1782.72	296774	317595	304839	303454	302807	314946	87622.3
M348T304	107.907	2.60831e-14	0.0021645	4.14038e-12	0.00375214	1	1	1	2.54731	T2_K:T2_P	0.0358839	up	7098.69	6647.19	6565.73	6369.21	6572.78	6234.37	4974.86	4742.6	4603.99	4615.21	4703.39	4158.71	151450	154911	155802	155387	149385	153927	1412.2	1429.4	1504.68	1443.27	1421.95	1322.33	173322	174814	181121	168215	198845	180871	5053.98	5801.44	5328.91	5699.15	5351.75	6230.87	92334.5
M630T257	0.0236232	1.88161e-08	0.0021645	2.11547e-07	0.00440902	1	1	1	1.97974	T1_K:T1_P	0.0727951	down	1369.21	2865.05	2460.59	1405.28	2479.62	2147.02	88187	87129.3	118696	86429.5	80793.7	77504.4	1773.19	906.803	1016.47	1353.61	1081.59	1310.42	81255.9	88374.8	83354.9	75411.9	76944.1	80145.6	8214.25	8907.45	6954.39	7422.94	7652.56	8514.57	316223	471590	348840	334175	333011	420480	81244.3
M493T234	11.9616	0.00929298	0.0021645	0.0176866	0.00440902	1	1	1	1.28943	T1_K:T1_P	0.0662588	up	542041	552169	40692.3	455353	40163.9	488965	37360.2	37200.6	37466	36667.2	16549.5	11939	4985.2	4621.28	4284.38	8088.4	8786.21	3913.01	5312.25	46832.6	24843.4	4912.36	5350.24	3317.09	14757.4	17442.3	27707.7	16202.1	14927.6	15149.7	5257.92	4398.72	4975.27	5257.78	4151.09	2766.79	89159.6
M149T195	0.198124	4.76512e-11	0.0021645	1.7552e-09	0.00440902	1	1	1	1.37133	T1_K:T1_P	0.0243092	down	53684.1	52088.1	51708.2	44445.1	48736.9	47824.7	247678	258567	246336	244632	267248	242105	25093.4	19052.9	15520.7	16574.4	13199.3	17680.6	72966.3	60213.9	90934.6	65473.1	83880.5	84034.8	85440.8	113805	109987	78213.1	76142.2	77820.5	129317	149606	130935	121606	128379	121175	88772.9
M415T249	0.0378816	1.35797e-12	0.0021645	1.00595e-10	0.00440902	1	1	1	1.9974	T1_K:T1_P	0.0789261	down	9025.94	8232.41	8251.13	9010.35	7167.32	7674.38	233740	205770	212925	206397	219250	224965	10642.3	11513.6	10824	10712.5	10392.5	10823	249734	237617	208655	207268	239691	213247	6347.21	5252.29	6318.85	6744.22	5951.6	6166.36	125616	137421	131924	125366	137335	150140	85636.2
M133T200	0.202437	4.11959e-08	0.0021645	5.91924e-07	0.00567692	1	1	1	2.18312	T3_K:T2_K	0.119784	down	101034	148769	104785	146704	148658	109242	48436.2	52684.5	53751.3	51284.7	68032.3	60879.4	184893	178433	195017	189530	173407	125035	78011.5	71344.2	104774	71543.3	98840.3	73557.3	35866.4	37631.7	33362.2	33205.5	40180.5	31566.5	47006.8	30723.2	37618.6	35549.1	32804.9	40684	79094.4
M135T167_2	3.51575	7.31964e-09	0.0021645	8.19109e-08	0.0039439	1	1	1	1.22219	T3_K:T3_P	0.0816918	up	38679.4	36536	34953.5	36445.1	36483.9	29202.7	37023	39212.5	42309.7	36125.7	35778.7	38208.9	144254	146991	154021	150501	139338	148850	70694.6	81453	73433.9	78992.7	65070.9	73341.5	115780	114784	117884	116834	124443	115893	33100.7	35418.1	30317.2	33361.7	37175.7	31328.6	92974
M212T200	0.21326	1.28638e-06	0.0021645	1.05102e-05	0.00567692	1	1	1	2.03732	T3_K:T2_K	0.12005	down	136651	148792	131780	143413	150541	142659	57669.9	62921.9	49746.5	47064.9	57446.8	54376.1	163837	200452	208734	221855	138014	137824	99835.5	105791	111601	107369	100324	68160.9	38633	39244.8	33327.7	38399.1	42991.8	35744.9	35519.4	30117.2	39575.9	30938.4	31743.6	31885	75947.9
M149T180	4.79818	4.24446e-13	0.0021645	4.56416e-11	0.00440902	1	1	1	1.35555	T1_K:T1_P	0.1332	up	318210	306750	311007	308674	305540	278060	69763.7	62857.9	64209.7	60449.6	64455.9	59291	62644.6	47131.2	45177.8	56317.9	40227	51289.5	37580.2	39240.4	39046.6	36743.2	40388.3	36068.6	75045.7	230369	228170	70259.3	70829.4	63314.1	32486.4	31711.4	28975.5	32908.8	31046.3	29308.1	64473.2
M511T179	20.0302	1.90906e-05	0.0021645	6.99708e-05	0.00440902	1	1	1	1.96691	T1_K:T1_P	0.163697	up	144467	454584	581041	592777	598881	137922	25338.4	19855.2	7046.56	21904.7	27805.2	23344.1	40946.4	40632	38190.4	34967.4	38826.9	35511.5	14021.3	16214.6	17080.7	18233.7	13181.7	14373.9	52698.9	54647.4	51941.1	51285	46546.4	44423.6	7737.06	6831.07	7311.84	7859.48	6464.02	7276.12	93882.2
M132T75	7.82172	3.56333e-09	0.0021645	4.50792e-08	0.00375214	1	1	1	1.33807	T2_K:T2_P	0.12824	up	13641	11547.1	12611.9	4539.5	34088.4	987.812	11127.4	10333.3	10659.2	10527.3	11059.3	8334.58	210455	184273	217966	193335	192972	127899	26887.4	27812.6	24973.8	24507.3	20891.7	19000.3	163011	163226	184376	158503	162375	144613	25994.2	24419.1	24235	21765.1	19558.6	21142.8	92331.2
M815T316	35.4076	1.46104e-11	0.0021645	5.29388e-10	0.0039439	1	1	1	1.88203	T3_K:T3_P	0.196386	up	2643.45	3085.39	2739.92	2836.73	1305.56	2648.75	1080.33	1388.01	1677.48	2869.69	621.725	1082.4	94871.6	77792.7	85281	104340	86213.9	103236	15170.2	20849.7	14644.5	14296.1	20908.7	14764.5	401634	479069	465146	380425	367964	385220	10184.5	10017.3	10984.6	14148.7	14308.5	10382.6	71206.5
M369T172	0.0879935	7.75563e-08	0.0021645	5.78409e-07	0.0039439	1	1	1	1.33251	T3_K:T3_P	0.0271998	down	2968.37	3063.35	2932.58	1793.29	2944.24	2438.89	4597.92	3512.55	4025.04	5848.02	2702.9	6025.07	3440.2	4016.88	946.833	3760.54	3935.13	3788.14	6539.9	5752.21	5598.05	4622.5	5721.61	5217.93	27751.5	30308.2	33053.2	32914.4	42232.9	38884.2	387065	399382	400870	398580	376583	368878	81312.9
M183T168	3.84092	0.00935502	0.0021645	0.0152755	0.00375214	1	1	1	1.13682	T2_K:T2_P	0.0508034	up	13183.2	12986	12058.8	14109.6	12620	11321.6	20856.4	21564.9	21055.5	19292	20221	20097	118888	98525.4	118116	107619	99030.7	105667	33626.6	33511.3	31728.5	38499.8	27969.9	3333.8	211430	213377	257674	199219	254801	199168	30138.4	29516.2	31992.9	31926.8	36892	32592.2	77971.6
M543T190	0.0591628	4.13729e-14	0.0021645	8.89783e-12	0.00440902	1	1	1	1.79949	T1_K:T1_P	0.0580648	down	21179.2	20634.8	23473.3	18714.2	21200.3	21022.5	340245	355653	352976	331686	376458	376489	3689.35	2719.86	6393.94	3800.67	1754.11	6857.07	103151	111621	111391	101922	108837	112587	22755	22394.4	22965.9	20617.2	21293.9	18739.8	83731.8	74305.9	77086.8	74695.4	74343.3	74159	75968.8
M237T319	0.136031	1.35081e-14	0.0021645	2.48383e-12	0.00375214	1	1	1	1.64018	T2_K:T2_P	0.0351012	down	38762.1	35755	36680.1	39488.4	39757.3	36439.4	104234	105501	103541	98521.9	98683.7	98560.7	36790.2	39600.5	37988.6	36383.3	34873.2	36619.5	259435	271699	300646	268908	268148	265017	24961.3	26094.5	25184.6	28161.8	27325.8	24450.3	149274	140616	155640	157026	142836	153011	79978.2
M432T223	0.0196129	2.37813e-15	0.0021645	2.20003e-12	0.00440902	1	1	1	2.11477	T1_K:T1_P	0.0632539	down	3796.24	4259.14	4372.07	4012.89	3434.64	3974.92	191955	231589	196442	199168	214020	182858	2932.89	2357.83	2463.65	3132.46	2008.76	2686.96	187451	189903	193051	193273	160168	194850	2647.9	2941.15	3411.65	2884.66	3207.87	3662.28	163537	126926	137454	158362	177094	146579	80971.3
M170T243	11.762	2.48e-06	0.0021645	1.31e-05	0.00436633	1	1	1	1.35056	T2_K:T1_K	0.0567291	up	2022.2	2804.64	1207.48	1571.01	2416.78	1519.61	1715.6	1626.74	1640.9	313.854	1934.33	1521.53	22844.6	24456.1	19548.7	22838.6	24340.1	21725.7	7155.24	6581.56	6783.78	7718.5	6571.7	5778.11	268937	239896	305074	200311	206538	212480	121552	124903	127866	125864	151316	131037	73107.6
M375T415	0.477136	1.8e-05	0.0021645	7.33e-05	0.00436633	1	1	1	1.04637	T2_K:T1_K	0.213683	down	95616.2	91838.4	108648	112953	120316	114486	78566.9	100328	105692	82910.9	109733	106440	62370.4	47851.1	49670.9	53149.7	56935.6	37229.5	86695	105905	108273	109594	107438	76487.3	63627.1	66443.6	73163.2	68435.7	67927	70381	74521.8	105846	111470	109550	107042	115303	58053.6
M337T359	54.2344	6.65976e-12	0.0021645	2.7578e-10	0.00375214	1	1	1	2.20725	T2_K:T2_P	0.099707	up	11859.1	10850	11721.8	20709.2	11482.3	12166.9	3593.95	3254.66	3797.11	3066.71	3256.68	3155.13	195279	199054	209828	205330	179935	198595	3411.07	3828.71	4071.97	3803.84	2998.97	3790.75	234331	244331	223605	238221	221085	248791	4442.67	4769.79	4709.61	4410.68	4431.54	5177.99	67058.7
M645T243	0.0120079	5.91746e-08	0.0021645	5.43412e-07	0.00440902	1	1	1	2.37561	T1_K:T1_P	0.0806745	down	1174.83	1782.03	2272.06	1000.58	1709.53	1719.63	145715	150909	132038	121850	126120	127726	2515.83	2192.27	1897.25	1723.67	1810.06	1754.34	80402	85411.1	75047.1	82819.1	72996.9	67191.9	5376.46	4936.6	7367.59	5370.8	4350.15	4739.01	207048	232805	219973	234180	216616	243344	68049
M325T155	60.0716	1.39479e-11	0.0021645	4.9995e-10	0.00375214	1	1	1	2.19929	T2_K:T2_P	0.206448	up	3399.93	4038.7	3175.4	2738.45	3450.53	3070.72	5845.51	461.87	1367.5	1941.28	4049.64	2824.03	69562.5	120057	75453.6	69659.3	75457.2	67698.2	1239.74	982.827	1502.3	1578.69	1071.61	1580.13	96846.6	76685.3	66554.4	95893.2	68847.3	70752.3	1744.78	1460.31	1549.36	1650.22	1749.65	1594	99173.8
M412T195	0.0191356	7.37113e-11	0.0021645	2.452e-09	0.00440902	1	1	1	2.26206	T1_K:T1_P	0.0715332	down	5606.43	4479.4	4367.9	3740.69	4807.62	4761.24	260432	257975	233891	228387	230046	240142	1085.03	3051.13	810.59	3634.92	2917.26	865.4	45491	42510.3	41190.2	42152.5	39598.9	42205.6	11199	11428.6	11342.9	8471.13	10018.3	10439.9	122920	120839	128976	121203	109622	125894	74343.8
M148T54	7.94938	1.89e-11	0.0021645	8.17e-10	0.00436633	1	1	1	1.84813	T2_K:T1_K	0.0933369	up	12672.2	10930	10638.2	12682.9	13530.2	10950.3	34076.8	34634.9	32458	33481.1	33882.7	32004.6	91943.6	96502.5	84731	92291.4	98323.2	103825	80188.7	79778.6	76591.5	85456	84667.4	84297.6	97549	100665	95302.4	93604	104923	92611.2	66512.6	65943.1	63357.9	66408.8	66931.5	62482.9	63359.4
M165T200	0.260126	3.50395e-06	0.0021645	2.46728e-05	0.00567692	1	1	1	1.91982	T3_K:T2_K	0.152428	down	113197	114141	83331.4	108909	120842	121337	57532.7	48149	43929.1	42676.8	56847.8	52323.5	161393	107037	104231	114977	157955	150530	87609.5	65377.5	63830.7	64733.2	87902.1	55476.9	39358.6	33916.8	33689.8	31335	33884.1	34908.4	29630.5	29095.6	32567.8	33627.3	31509	39568.7	65185.8
M208T192	15.6558	2.14145e-06	0.0021645	9.56264e-06	0.0039439	1	1	1	2.07653	T3_K:T3_P	0.263548	up	81206.9	57010.8	58281.3	54580.2	59038.8	53338.8	55738.9	53665.1	51207.5	44264.3	42143.7	49647.2	18191.6	14522.8	17344.2	16000	21119.6	14625.9	11505.6	24604.2	10675.1	12193.8	13717.1	13693.6	201140	196987	191886	129952	192284	199905	20359.6	7808.1	12548.1	8483.68	6998.26	14840.1	94580.1
M246T200	0.377136	6.31013e-06	0.0021645	4.08047e-05	0.00567692	1	1	1	1.52329	T3_K:T2_K	0.041552	down	115527	89184.2	102483	112639	108469	106262	44875.6	57358.8	50508.5	51132.1	49810.6	46082.7	121077	96658.6	118028	92495.2	109989	85494.7	66699.9	77281.3	75746.9	71138.2	78840.4	63591.5	40700.4	39400	38306.7	38460.9	40808.9	37558.9	34692.2	30031.1	34976.9	31567.3	31366.7	33005.1	75858.8
M573T182	0.0360735	4.34881e-06	0.0021645	1.95111e-05	0.00440902	1	1	1	2.07581	T1_K:T1_P	0.0445758	down	10753.2	5034.92	12416.6	16508.6	9299.51	11732.4	310104	315900	305056	289311	307838	294325	2368.07	5628.42	3135.84	5621.22	3746.82	2450.42	67979.2	75199.3	83438.9	69684.7	78064.4	70141.6	19809.4	18545.2	17194	18354.1	17144.3	20829.9	152513	139270	149379	162436	158500	169703	72174.6
M175T165	0.112476	0.000261093	0.0021645	0.000695728	0.00440902	1	1	1	1.30111	T1_K:T1_P	0.0345394	down	23087.9	37299.2	35137.5	10882.5	9911.17	9743.56	193653	203479	185115	175567	183587	179383	892.818	1079.85	847.158	1017.5	678.706	623.256	123062	121074	112915	105057	118527	110423	11756	11200.3	11004.9	34283.1	9652.33	8348.03	154644	155408	158485	152025	146947	159132	75972.7
M480T250	0.00541881	6.49008e-07	0.0021645	3.40827e-06	0.0039439	1	1	1	2.91476	T3_K:T3_P	0.0692957	down	4489.1	4973.95	4078.29	4360.25	4620.01	4011.49	2126.01	4206.29	3736.26	3928.69	3283.3	4172.19	4707.05	5212.82	5026.94	5148.44	6083.11	5437.94	14406.5	13817.6	12466.4	12673	13540.6	13107.6	2436.9	2518.96	1150.44	2762.57	2828.35	962.7	321777	407287	391981	400581	399330	415333	74740
M195T170	4.09069	0.00035048	0.0021645	0.000794239	0.00375214	1	1	1	1.19534	T2_K:T2_P	0.0648148	up	48777.3	42944.5	46009.4	47750.6	48180.3	47082.5	37748.7	36631	36328.3	33862.1	36988.3	32108.8	132625	135961	129593	125567	340716	135644	42186.7	41604.9	38297.8	39573.1	43454.9	39366.2	154910	362407	146862	146051	140538	154318	34618.5	34323.2	41660	32557	35625.9	27946.2	63394.5
M295T324	48.3579	7.03459e-12	0.0021645	2.85973e-10	0.00375214	1	1	1	2.26092	T2_K:T2_P	0.0281908	up	5518.77	5161.62	5011.24	4722.73	5243.38	4979.85	4769.09	3968.1	4563.88	4078.27	4024.15	4620.58	240581	263060	256679	268690	243217	258097	4805.53	6160.93	5356.39	5160.33	4712.77	5449.83	108007	117299	111176	115471	111249	112426	13920.7	9791.1	10007.1	10429.5	9865.82	9805.89	74298.1
M177T195	0.170571	4.13975e-12	0.0021645	2.43032e-10	0.00440902	1	1	1	1.11433	T1_K:T1_P	0.044387	down	45830.2	42549	39410.1	38432.7	45506.4	41957.8	242316	264475	238951	232296	258293	250946	2681.81	4094.47	3238.81	3754.87	4332.02	4251.54	83740.3	86793.5	88814.4	91678.6	81844.2	84360.4	15643.7	7306.45	12886.6	6601.38	15598.8	6338.83	146695	136331	139270	179264	143653	139289	72176.8
M268T110	35.5997	8.00492e-11	0.0021645	2.60336e-09	0.00440902	1	1	1	1.99367	T1_K:T1_P	0.21313	up	429533	416053	388197	405076	432038	421720	10596.9	11043.4	10959	13955.9	11040.4	12422.2	2928.45	7680.62	6770.16	7247.44	2623.69	7920.08	19170.7	21421.4	19971.5	21665.8	22247.2	23204.4	5889.38	4789.56	5475.39	310.076	367.352	295.949	13074.2	13406.3	12614.4	14768.9	13634.4	13934.2	44639.4
M331T207	0.114098	3.56866e-08	0.0021645	3.03086e-07	0.0039439	1	1	1	1.08595	T3_K:T3_P	0.176712	down	1458.73	1033.55	1887.6	1145.75	1158.22	1045.13	2732.24	2637.56	2833.48	2658.91	2806.27	583.124	870.265	939.951	10656.2	815.029	1288.99	1490.15	5686.76	13127.9	7378.27	7197.99	5444.56	5666.47	49866.8	51701	48082.1	46864.1	48052.5	47490.3	452262	369278	409415	415207	531733	381805	61189.5
M353T208	41.1298	3.89556e-05	0.0021645	0.000190548	0.00567692	1	1	1	2.72727	T3_K:T2_K	0.0279314	up	804.787	603.333	899.532	1037.77	1209.48	793.414	1254.82	1352.99	1387.12	1310.66	1434.16	1191.89	1338.71	3674.26	1258.83	4165.12	624.515	1773.11	7588.9	7332.33	7949.22	7068.7	6073.25	6303.65	92017.6	93014.2	87683.9	86178.4	85697.3	83291.3	353144	345618	374258	338541	348694	297449	70383.5
M224T163	99.1904	1.01546e-09	0.0021645	1.86503e-08	0.00440902	1	1	1	2.53258	T1_K:T1_P	0.0437319	up	592411	515271	464252	498152	490318	540057	5756.67	5969.12	4412.87	6465.51	4968.58	3684.95	90441.8	88131.3	82523.5	85069.6	92881.4	83924.4	4442.32	4615.17	5617.15	3822.04	4069.01	2798.11	17846.8	17669.7	20382.8	15515.8	17226.6	19234.3	2173.55	1572.53	1560.94	2273.04	3116.65	2219.31	68980
M310T243	97.1868	1.43126e-09	0.0021645	2.49144e-08	0.00440902	1	1	1	2.36467	T1_K:T1_P	0.0772504	up	202188	159256	168520	156179	160001	159722	1607.62	1406.1	1872.77	1963.51	2282.63	1217.19	218881	229777	220284	228040	232044	234165	3042.46	2975.27	1622.67	1896.61	2186.19	2869.76	97030.4	98091.4	99987	76742.7	77698.5	75424.4	2592.17	2429.32	2268.66	2061.8	2031.11	637.739	64737.1
M193T58	28.2594	7.55772e-13	0.0021645	6.62991e-11	0.00440902	1	1	1	1.90502	T1_K:T1_P	0.141302	up	322071	251700	259352	340630	335221	302333	9953.92	13112.7	9813.26	10643.1	10644.1	9928.76	1296.47	1310.95	1894.31	1803.28	1630.11	2118.75	10393.8	9429.38	11033.9	13566.7	10795.3	10525.2	1491.21	1855.13	1795.17	1722.7	2354.6	2580.27	13283.3	13943	13324.1	15466.5	17038.6	14403.6	56909.2
M884T408_2	2238.1	1.16185e-08	0.0021645	1.17365e-07	0.00375214	1	1	1	3.36463	T2_K:T2_P	0.0267741	up	3903.96	3156.87	3353.29	3275.25	3471.74	3389.43	853.785	1039.86	850.903	636.331	749.584	628.314	376765	371599	400037	441472	359027	482055	147.413	126.66	262.644	101.597	276.2	171.654	545.17	386.253	427.282	710.819	548.552	468.129	89.8991	115.053	53.9375	108.279	140.053	196.278	67623.1
M169T207	0.116695	0.00168928	0.0021645	0.00340872	0.0039439	1	1	1	1.44	T3_K:T3_P	0.167142	down	7799.21	8165.9	8037.98	8077.5	9530.01	8011.86	5349.99	4661.18	5866.23	1877.43	2137.36	4461.74	12130.6	12129.5	10589.2	11744.8	12237.5	9713.68	20945.9	20088.2	22399.1	19904.6	19657.6	15348.6	4821.93	48088.2	46768.1	63252.7	46675.1	46846.1	367957	394752	333047	416018	323637	362213	57678.6
M431T170	46.9181	0.000126356	0.0021645	0.000365472	0.00440902	1	1	1	2.47718	T1_K:T1_P	0.0356529	up	449813	409495	425133	394262	397103	431027	9515.01	6891.1	6309.49	1138.38	14896.8	14679.2	8217.67	7837.9	7586.69	7844.85	7121.77	7712.7	11907.2	17659.7	14470.4	13566.5	13859.2	12843.8	12260.9	11510	9301.77	8941.38	9004.42	8357.13	1806.42	2964.55	14054.2	2598.79	15341.2	13553.6	67621.2
M413T186	0.0732817	2.48304e-14	0.0021645	7.19757e-12	0.00440902	1	1	1	2.16557	T1_K:T1_P	0.0350408	down	15570.3	15798.4	17363.4	14320.5	16921.8	15804.2	224682	234901	219774	216567	206645	204421	27693.2	29620.1	24649.8	28805.3	30456.2	30300.2	123968	104582	105263	100580	113354	105433	73902.3	74199.9	73809.4	72484.9	84817.3	77397.5	90624.6	94368.4	88772	117230	83440.6	83644.6	65908.2
M279T358	23.484	0.000126047	0.0021645	0.000319042	0.00375214	1	1	1	2.12298	T2_K:T2_P	0.0521925	up	12193.7	15856.6	10621	15485.2	11344	11465.6	7708.22	4461.01	6394.69	7039.02	2909.28	23958.8	182068	186001	194251	189451	229922	186271	4046.38	3674.98	3155.64	27543.8	3710.64	7602.96	149279	163859	163635	173162	164279	173498	8488.89	26687	5360.47	24825.3	6054.44	8802.93	63776.3
M121T225	4.28869	9.10769e-11	0.0021645	2.89147e-09	0.00440902	1	1	1	1.02223	T1_K:T1_P	0.108226	up	243997	234763	247635	261774	240188	224092	56776.8	58177.7	51075.1	54812.8	64462.7	53364.2	5162.06	7096.5	7233.67	7430.61	6575.9	6183.23	13581.6	14302.4	12476	15735.9	14426.9	16151.3	19141.2	20688.9	16543	19154.3	21844.3	21707.1	13399.5	12693.5	15058.5	20851.2	12521.4	15329.7	67931.2
M473T449	248.958	1.99381e-06	0.0021645	8.87365e-06	0.00375214	1	1	1	2.85883	T2_K:T2_P	0.0737266	up	4026.11	716.149	2279.74	3340.06	1387.76	3637.32	4043.29	2505.16	2262.07	4157.33	652.603	3199.6	470801	519197	528763	500566	502785	516722	3060.49	1775.53	2278.41	1353.9	3045.17	692.704	8314.81	9393.37	8810.34	8171.46	9699.69	9753.8	260.353	3383.94	2789.18	3811.54	2836.6	3281.29	58888.9
M367T267	0.0858057	8.05639e-06	0.0021645	3.30129e-05	0.00440902	1	1	1	1.83709	T1_K:T1_P	0.29865	down	14575.4	5842.71	14334.1	12494	10392.5	11695.1	137981	137446	131282	127748	132719	140857	6968.8	16178	7090.09	15511.8	15096.2	14598.6	81915.4	82758.1	28638.4	29480.9	28291.6	29431.9	9201.17	8524.69	8523.68	9014.6	8577.43	8246.17	17913.4	61750.3	104520	61618.7	54912.5	19538.4	76604.5
M589T163	0.00726472	5.13953e-10	0.0021645	1.10831e-08	0.00440902	1	1	1	2.55082	T1_K:T1_P	0.0955962	down	1441.01	1176.71	1591.86	1796.09	1268.39	1374.96	204878	189360	188212	205516	208886	193699	1303.26	912.504	1456.62	973.949	3242.14	1598.38	95425.4	69390.3	74247.8	66153.9	70048.6	70928.5	2774.09	2793	4552.61	5251.14	6541.91	4792.58	198724	196607	198556	199118	199434	207856	67402
M281T448	9.3813	4.67783e-06	0.0021645	1.83778e-05	0.00375214	1	1	1	1.64015	T2_K:T2_P	0.0598686	up	19682.2	22077.9	22550.4	19404.3	15195.7	22647.9	9665.48	48489.6	8054.68	7114.34	20481	10318.9	122918	116979	119222	114058	120604	115479	10245.4	15666.3	15502.3	14421.6	7806.68	11961.1	132347	128492	114386	124458	132888	124543	13062.2	11329.7	11446	13001.3	16720.3	14233.7	65633.8
M177T179	0.165417	1.03877e-11	0.0021645	3.93494e-10	0.00375214	1	1	1	1.47612	T2_K:T2_P	0.0355028	down	53186.2	44246.1	40591.7	41565.8	44915.2	45039.5	114821	106715	105297	105811	109641	102077	28991.4	31385.2	34723.6	33935.6	29706.8	33735.3	166863	188080	211316	188578	215099	193659	16056.1	14676.6	13949	14798.5	14678.5	14524.9	85633.3	81142.8	86815.8	93657.6	98667.4	105174	65034.5
M195T304	32.6463	9.18603e-07	0.0021645	4.6013e-06	0.00375214	1	1	1	1.94166	T2_K:T2_P	0.0685842	up	3628.98	3518.95	3381.47	3023.91	5561.71	3389.27	2280.02	4095.87	4007.26	5788.9	2536.57	2141.24	75416.8	85735	74133.3	78263.5	80427.8	75161.2	2937	2512.91	2602.4	1192.3	2669.72	2455.98	175783	175470	169814	167236	185669	176734	3142.64	7707.26	3328.72	8391.04	2743.77	665.234	70864.8
M406T195	0.0208719	1.416e-10	0.0021645	4.12248e-09	0.00440902	1	1	1	2.35991	T1_K:T1_P	0.0342194	down	3655.57	2998.29	3619.5	3122.43	3401.21	4030.12	155360	172253	166987	169699	163947	169608	1406.87	4477.18	4775.35	4272.51	4525.2	4306.69	42033.3	45310.7	42000.8	45950.5	42354.3	47425	7713.24	8466.77	6687.84	8336.17	9927.29	8756.32	91250.5	103816	103089	105945	90390.7	108137	62986.9
M181T179	3.47615	1.75631e-10	0.0021645	4.81865e-09	0.00440902	1	1	1	1.18499	T1_K:T1_P	0.0531624	up	218814	191826	175473	199870	194269	193420	58797.6	55758.5	58633.4	52547.5	54563.9	57334.5	27549.1	28465.4	27231.2	26081.9	25454.3	28286.3	51715.4	55344.3	63157.8	59648.6	60859.3	58163.8	29443.4	31516.1	32722.6	29833.2	24021.1	30429.1	40304	38760.3	41333.6	42226.5	42009.8	44280.1	67341.1
M167T343	0.00320072	8.56963e-11	0.0021645	2.74681e-09	0.00440902	1	1	1	2.94774	T1_K:T1_P	0.0633592	down	1730.06	1457.81	1711.49	1313.78	1807.18	1641.35	520323	516267	479547	506260	486652	509546	1673.74	1534.27	1720.84	2171.65	1733.69	1774.77	1838.03	2047.41	1771.1	1394.82	2166.33	1218.99	4606.26	4730.81	4740.86	5247.18	4904.68	6689.33	1262.97	1574.83	1642.81	1526.53	1249.48	1460.99	60943.3
M381T54_2	2.28726	2.22455e-09	0.0021645	6.25783e-08	0.00622551	1	1	1	1.8887	T3_P:T2_P	0.130943	up	45568.9	44075.7	41230.3	44030.1	42510.6	41514.3	93685.8	87956.1	91911.1	90342.4	96176.5	91603.5	38671.4	41038.5	42428.4	42372.1	37374	37537.7	45890.4	50243.7	52366.7	46064.5	44405.5	45820.8	73396.1	70889.6	69993	67842.3	73166.3	66288.9	116192	107184	106578	103154	108975	109308	76970.6
M277T369	7.07458	3.71927e-07	0.0021645	2.42389e-06	0.00440902	1	1	1	1.30989	T1_K:T1_P	0.0337545	up	46332.2	44702.1	42574.5	42870.1	44447.1	47541	6478.38	6924.75	7109.43	5675.36	4599.24	7160.99	149422	144165	140365	157060	142040	140599	6387.66	6472.59	5200.81	4700.91	5807.02	6496.35	31111.2	80235	76083.7	81226.5	111322	75636.6	7476.88	7170.99	8241.98	6366.98	6623.31	10869.4	61571.9
M318T335	17.9642	1.62097e-10	0.0021645	3.67586e-09	0.00375214	1	1	1	1.9828	T2_K:T2_P	0.0386575	up	15454.5	14656.8	13782.8	13856.5	12697.6	12414.3	34150.3	32487.5	29938.5	30364.8	30760.1	30526.6	164232	174166	168034	169987	162009	159606	10475.2	8369.58	9840.33	9579.44	8556.8	8735.5	100166	93007	100328	91279.6	91774.2	87418.8	7293.25	6166.68	7764.81	6743.7	5769.24	6638.05	65661.5
M210T179	3.48249	6.61194e-07	0.0021645	3.47648e-06	0.00375214	1	1	1	1.1667	T2_K:T2_P	0.0870664	up	102463	93018.2	95327.2	96786.3	92038.3	93078.1	36958.7	34827.5	37015.5	36154.4	34815.9	33936	132361	95345.3	89879.3	84156.4	86434.9	87813.1	27508.5	25236.6	27637.6	30109.8	24935.2	29968.3	128062	135401	132855	154053	147621	109396	28525.2	26910.5	29302.1	29766.8	30826.5	29886	61180.6
M263T448	9.77676	3.13476e-06	0.0021645	1.31195e-05	0.00375214	1	1	1	1.62985	T2_K:T2_P	0.172782	up	18768.6	20227.1	19765.2	18987.6	16876.5	16436.3	14684.8	11684.2	8721.7	7813.3	16594.4	8831.26	114118	104708	101978	103294	109306	96555.4	13796.8	7729.26	9763.47	14863.7	7552.01	10729.2	125749	225606	107975	114965	216318	110996	11845	9525.56	10947.8	12973.5	10891.7	12527.9	60508.8
M309T431	54.5891	0.000159008	0.0021645	0.000393214	0.00375214	1	1	1	2.43505	T2_K:T2_P	0.0774317	up	5514.05	5623.53	5479.3	3513.65	4343.66	5815.79	4919.24	2511.3	12834.4	2034.72	12185	1522.32	329813	280841	291483	284682	313971	364237	703.541	9968.63	1907.33	9051.5	8833.16	3700.68	3104.78	2864.95	5006.88	3995.57	3529.6	2901.25	4264.91	4334.78	3722.5	4019.32	4096.2	3659.21	57208.5
M326T439	197.832	3.94014e-17	0.0021645	8.04178e-14	0.00375214	1	1	1	2.79337	T2_K:T2_P	0.0546535	up	10562.1	10822.4	12614.9	9489.23	10799.1	11921	2800.16	2874.52	2285.72	2167.89	2695.26	2769.02	304494	267300	259744	307993	298479	269949	1346.37	1472.8	1531.84	1527.56	1266.83	1487.96	65877.6	66558.2	62768.7	66920.1	71675.5	66192.6	2457	2679.34	1477.95	1801.93	1860.54	1497.7	66307.4
M253T249	0.0756842	3.89581e-12	0.0021645	2.37813e-10	0.00440902	1	1	1	1.88013	T1_K:T1_P	0.244848	down	9179.12	8200.56	9252.81	9280.18	10372.3	8565.75	124686	119832	121076	111934	119707	127497	23259.9	23378.2	25055.7	23540.5	21936	20116.9	137135	135225	124746	122266	140081	117714	10267.3	11046.6	10093.8	11422.3	9816.7	11187.2	83720.8	83999.8	89223.1	88373.7	85687.5	94162.6	52935.2
M328T236	92.8556	5.50918e-08	0.0021645	5.1227e-07	0.00440902	1	1	1	2.24081	T1_K:T1_P	0.0512819	up	157740	162203	151672	153994	134920	132088	1354.68	1130.63	2360.78	1115.73	1921.49	1729.66	17721.6	16757.1	17654.4	18554.2	17750.9	17054.2	893.695	754.784	499.79	897.353	850.942	556.477	253067	232822	226208	237506	252289	260810	1082.68	1158.28	464.27	954.238	838.672	810.446	56506.7
M287T59	184.588	3.35642e-09	0.0021645	4.27863e-08	0.00375214	1	1	1	2.32415	T2_K:T2_P	0.14534	up	540.013	560.049	566.017	430.801	409.436	577.071	533.858	439.211	493.197	429.667	340.657	405.907	100129	104473	96949.5	100815	110019	107898	512.578	417.119	514.987	573.428	758.36	583.904	191181	197696	197590	184825	194777	197794	392.135	354.034	317.453	389.129	237.581	384.48	56951.9
M249T55	24.8074	6.41786e-16	0.0021645	1.94345e-12	0.00440902	1	1	1	2.07854	T1_K:T1_P	0.149812	up	314845	315007	313992	318753	280219	314153	11951.8	12518.1	12406.4	11610.3	13835	12533.9	4754.53	4744.66	6318.11	5491.14	5196.4	5827.01	20913.6	22559.9	22276.4	21128.1	21106.6	21349.9	6831.23	6191.19	6980.13	6840.3	6241.8	7023.95	58993.6	55021.2	56149.2	54553.1	53116.7	55250.1	75719.9
M948T370_2	2322.03	6.67074e-08	0.0021645	4.96914e-07	0.00375214	1	1	1	3.41957	T2_K:T2_P	0.0898646	up	3217.93	2823.72	3277.12	2996.94	2739.6	2643.02	935.51	875.802	1064.44	719.518	857.145	1022.18	375659	361789	392980	296559	329917	304152	81.7387	204.693	185.264	195.001	64.6887	156.222	484.23	216.077	347.43	960.554	255.421	440.347	108.545	104.522	130.876	219.218	124.567	132.371	54187.8
M884T408_1	585.528	7.99792e-10	0.0021645	1.29275e-08	0.00375214	1	1	1	3.02859	T2_K:T2_P	0.0314914	up	3584.74	3733.18	3602.14	3991.98	3962.26	2930.3	915.505	970.847	1172.89	941.851	994.805	1074.56	308431	307575	320977	325943	289999	386900	484.317	625.185	357.599	705.837	674.301	465.711	699.63	749.069	663.572	781.621	735.24	676.645	402.038	383.799	354.833	372.58	465.569	526.716	58093.4
M359T225	0.238216	1.39e-06	0.0021645	8.06e-06	0.00436633	1	1	1	1.09109	T2_K:T1_K	0.159808	down	161184	160021	157548	160468	148344	145842	68644.3	57014.3	56847.2	64016.2	54060.5	68981.2	38971.4	38529.2	36348.2	42953.5	26658.1	38892.1	12194.6	13682.1	12039.4	10598.5	14949.9	12765	15367.3	16069.5	12449.7	11729	13787.7	16353.5	8451.41	8900.65	7695.32	7514.23	7379.17	7997.05	56788.5
M297T359	48.0529	2.49164e-05	0.0021645	7.74081e-05	0.00375214	1	1	1	2.28217	T2_K:T2_P	0.045675	up	11612.1	10203.3	10818.2	10597.4	10603.9	10807.9	3440.65	3021.87	3496.43	2974.96	3335.74	3440.62	146963	162307	166121	157935	145991	155307	733.508	3163.36	3815.87	4111.54	3833.14	3792.5	126887	130473	133102	133624	129406	133711	4264.34	4500.28	4671.31	3947.44	5063.53	3911.23	58109.7
M354T304	73.1505	4.35354e-13	0.0021645	3.37501e-11	0.00375214	1	1	1	2.30862	T2_K:T2_P	0.0799899	up	3197.97	2865.62	2960.42	2425.27	2710.31	2568.16	2671.49	2407.79	2583.95	2304.14	3495.96	2649.03	92785.9	103883	86228.5	89494.4	80316.1	79993.6	1126.87	1292.51	1001.37	1205.63	1143.52	1512.35	170739	164693	144777	145484	163572	145983	4197.36	3824.34	3802.22	3634.01	3139.5	3824.02	65217.2
M151T327	18.7343	3.09618e-11	0.0021645	9.28042e-10	0.0039439	1	1	1	1.65233	T3_K:T3_P	0.0671576	up	2138.92	2297.77	2832.16	2252.99	2216.71	2594.25	2238.99	2068.46	2355.25	2407.43	2087.69	1866.96	17904.7	18538.8	16726.3	17194.5	18417.9	21193.2	3128.08	3582.24	3145.17	3296.08	3303.61	2980.24	305872	301809	287189	261137	226933	274780	15049.3	14891.3	14339.3	15864.8	13349.5	14991.6	54175.4
M201T167	28.4911	9.00511e-07	0.0021645	4.51746e-06	0.00375214	1	1	1	1.91003	T2_K:T2_P	0.105944	up	3700.78	6202.99	5519.7	2466.38	4967.52	5560.11	2264.29	2962.2	2257.02	2208.31	4082.71	2123.29	139692	127941	130888	126067	129660	146828	3825.29	6324.06	6644.19	3954.84	2855.09	4513.22	197964	179508	183102	174927	184957	191456	10973.6	4905.67	4525.31	10378.4	5167.27	4904.18	54150.1
M182T154	17.2842	1.16705e-13	0.0021645	1.27553e-11	0.00375214	1	1	1	1.65184	T2_K:T2_P	0.170206	up	5621.58	6002.37	5910.58	5352.57	6274.65	5393.67	2975.01	2776.96	2568.97	2558.32	2589.92	2356.66	74151.6	74629.9	70419	75715.2	72188.2	79374.4	3789.21	4379.18	4437.6	4412	4586.3	4227.31	83352	85232.8	81459.9	88108.3	91738.3	87491.7	2935.05	2819.77	1168.12	885.076	1671.6	983.056	64210.6
M472T225	0.0379904	5.19e-09	0.0021645	7.91e-08	0.00436633	1	1	1	2.16922	T2_K:T1_K	0.132976	down	180358	175942	171421	174883	171031	163616	60589.4	53873.6	59275.5	52539.3	52529.5	55615.2	5377.75	6173.32	7627	7563.69	6165.49	6498.36	7888.36	7793.57	7064.49	8619.63	8018.68	8401.79	9185.8	11924.8	9210.57	9276.02	9849	11095	4659.68	5623.76	3510.15	4920.82	3984.62	4443.72	52840
M213T304	25.5812	5.3103e-15	0.0021645	1.36168e-12	0.00375214	1	1	1	1.81335	T2_K:T2_P	0.0819136	up	3189.17	3055.94	3359.81	2754.83	2938.55	3214.95	2174.59	2984.29	2405.57	2557.77	2171.34	2264.47	62793.3	73595.6	69195	68386.9	68322.4	67416.6	2921.62	2712.83	2577.44	2424.88	2820.92	2558.36	153319	133666	155114	140902	167471	146033	2539.62	2326.35	3730.64	2627.28	2704.2	3070.64	63325
M91T150	9.18752	1.60192e-15	0.0021645	6.28234e-13	0.00375214	1	1	1	1.49346	T2_K:T2_P	0.147951	up	10240.3	9853.9	8393.05	9531.23	8854.29	8114.65	6239.55	5838.8	5606.25	5373.25	5865.23	6338.77	64500.1	69895.4	72100.4	68901.8	71647.3	65924.1	7247.29	8114.51	7468.8	7060.53	7576.34	7481.46	71564.6	74425.1	68928.8	81100.9	80347.6	77452.3	4308.29	4051.33	4298.44	3975.68	3926.58	4152.46	68278.1
M130T53	10.4994	5.17e-05	0.0021645	0.0001825	0.00436633	1	1	1	1.96376	T2_K:T1_K	0.034837	up	10059.5	7998.14	2778.26	5570.42	8309.48	8568.54	16737.7	17574.6	15817.2	16356.3	15055	15171.8	74197.9	78392.7	72236.8	74869.9	80267.2	74493.4	35599.1	34309.7	35387.6	38267.2	37832.3	35327.4	87728.8	87390.9	83285.6	88604.6	89495.5	83935.6	29897	30823	29109.4	28596.8	29825.9	28994.6	56121.9
M226T461	0.318009	9.27927e-05	0.0021645	0.000256594	0.0039439	1	1	1	1.24704	T3_K:T3_P	0.0443928	down	46526.6	42584.7	46329.9	49753.2	80174.6	43007	33545.9	34303.7	35733.1	34741.9	33338	31966.5	21829	22581	23339.8	25007.2	22892.7	22621.2	51684.2	56465.1	48961.4	47682.1	49430.4	48116	21672.1	23469.7	22333.2	21744.7	24313.2	21443.6	84211.4	85687	79463.2	74621.8	54865.9	45593.2	56440.4
M167T231	13.6766	1.0419e-12	0.0021645	1.22575e-10	0.00567692	1	1	1	2.33506	T3_K:T2_K	0.0440535	up	8466.92	7859.57	9014.06	9157.1	10592.5	8233.97	4104.69	4626.97	4860.61	4501.02	3633.16	4885.83	14525.5	15021.8	11904.1	12318.8	13681.5	12789.1	6691.04	8023.43	8850.31	7103.19	8047.73	6829.62	178565	200413	172351	184252	192255	169583	110104	111956	105453	109574	108739	106396	58527.7
M147T165	0.0588306	1.42455e-06	0.0021645	7.43152e-06	0.00440902	1	1	1	1.77222	T1_K:T1_P	0.0580615	down	4222.86	5906.36	6952.96	5314.05	6865.24	10583.4	109805	120852	115361	101573	120565	109126	2162.86	2957.8	2798.82	2926.49	3191.08	1946.76	77881.1	70985.8	77597	69001.8	80638.8	73018.3	8252.81	8402.63	8201.6	8901.81	8116.61	8202.87	120464	127256	137914	119736	112297	114816	60906.3
M189T165_1	0.0477314	7.95803e-06	0.0021645	3.267e-05	0.00440902	1	1	1	1.87205	T1_K:T1_P	0.0305744	down	7794.09	6140.39	6771.36	7359.03	2590.8	6375.49	129324	131281	127529	126576	128339	132775	25814.9	25834.8	23299.7	27059.7	24094.9	702.945	82690.4	73826.5	73202	80502.4	77270.7	73238.3	7528.19	6555.46	3677.81	6024.1	6549.49	1492.51	232499	227221	219995	220420	166340	222454	54459.3
M277T304	39.9699	1.80362e-14	0.0021645	3.00618e-12	0.00375214	1	1	1	2.09164	T2_K:T2_P	0.0518601	up	9613.52	4066.55	3740.45	4487.6	4332.1	5224.43	2714.99	2903.58	2800.32	2597.24	2618.7	2710.59	90963.2	110519	85028.9	101152	93212.4	86161.5	2605.9	2323.74	2220.82	2058.98	2391.15	2586	164169	161362	155383	159189	160709	149643	4960.46	5384.61	5005.06	5232.07	5204.75	6098.57	60863.6
M387T162	0.0951421	4.64057e-09	0.0021645	6.74452e-08	0.00440902	1	1	1	1.61676	T1_K:T1_P	0.0438288	down	8971.61	9205.39	9991.96	7319.83	11043.6	9626.81	96915.5	101412	107047	90962.1	98959	94971	5955.82	5303.5	5850.2	5074.66	6251.81	6188.21	71420.5	68718.5	68149.9	73585.5	80639.9	69748.6	9310.45	9064.9	9271.17	8595.96	8651.64	9079.34	108129	107518	111254	107905	101261	113108	60603.8
M421T354	0.21347	2.95344e-09	0.0021645	3.82969e-08	0.00375214	1	1	1	1.54496	T2_K:T2_P	0.0734569	down	69315.6	90378.2	73577.9	76874.5	90293.1	85465.7	45173	51743.2	43718.5	50734.1	48302.8	52190.5	18092.9	19785.1	21962.1	23486.1	25377.3	26152.6	91048.1	97287.7	112866	94719.6	122569	113243	50404.1	50369.6	53221.9	52867.7	54586.9	54156.7	95131.8	128567	102699	126071	142457	133487	50152.8
M520T266	0.00527093	3.31989e-07	0.0021645	2.20236e-06	0.00440902	1	1	1	2.80334	T1_K:T1_P	0.0514603	down	849.84	340.981	697.37	547.803	1186.92	531.525	129561	139686	128298	111709	137090	141836	2178.3	2067.62	1878.94	2326.22	1797.09	1969.68	84392.1	94748.1	83272.8	90910.6	89686.5	91774.4	9215.01	8996.41	9073.19	8795.02	8490.7	9174.74	128627	125796	123967	122211	122008	119523	53606.5
M454T223	0.0386261	1.55691e-12	0.0021645	1.12318e-10	0.00440902	1	1	1	1.88832	T1_K:T1_P	0.128519	down	4619.59	5876.93	5525.61	4443.58	5501.18	4205.18	119363	149611	133791	111307	145180	121879	2624.69	2180.81	3459.3	2125.68	2316.78	1409.23	103855	144677	111469	105585	110266	104691	4069.41	3468.01	3368.56	3076.2	4982.62	2958.92	82864.1	78553.6	78731.1	85113.8	73865.7	80913.9	63953.6
M578T229	0.00998227	2.74656e-09	0.0021645	4.33534e-08	0.00440902	1	1	1	2.11904	T1_K:T1_P	0.0342582	down	1047.65	1483.95	1377.64	978.162	1506.91	1586.5	137379	135062	148160	128947	127321	122629	975.181	355.098	643.547	94.4013	44.9114	583.969	22529.3	23061.2	22905.4	22169.3	25667.7	21748.2	324.93	297.772	427.924	401.984	394.446	614.875	254726	255207	247113	226876	268725	248532	56337.4
M399T257	0.00736743	3.93528e-08	0.0021645	3.90424e-07	0.00440902	1	1	1	2.59275	T1_K:T1_P	0.0412463	down	1307.84	1403.92	1247.85	1045.63	1184.73	2142.77	184606	193548	196670	177413	190270	188518	2107.9	2416.36	2525.11	2404.69	2323.88	2251.95	125930	154395	129955	120693	136571	125045	2284.79	2357.41	2011.77	2177.53	2052.46	1928.99	81276.3	77076	82968.5	79400.1	74822.3	82242	56986
M149T406	0.48993	2.92e-07	0.0021645	2.16e-06	0.00436633	1	1	1	1.11227	T2_K:T1_K	0.0977357	down	84890.6	70575.6	80829.8	83063.5	72836.1	71084.9	76171.4	71155.5	69875.6	75166.1	72148.4	74629.3	38723.2	38379.2	38886.8	36907.4	38687.8	35390.8	68883.1	65329.5	55940.7	57018.5	66033.4	64153.8	52814.2	53736.5	56701.6	54725.5	51677	57921.3	66629.7	63897.3	66731.4	72464.1	70048	68549.4	61457.2
M831T165	0.00856697	6.34052e-07	0.0021645	3.82987e-06	0.00440902	1	1	1	2.35772	T1_K:T1_P	0.0394628	down	1490.97	1126.32	678.51	488.545	1019.3	1422.4	113718	132436	126988	110603	131988	111016	651.674	1116.72	683.819	817.782	1054.72	882.086	112521	105256	98833.6	105933	122167	104905	1168.66	557.881	1342.26	1128.56	1146.09	702.714	136419	132725	139855	122497	121497	128272	58632.6
M233T53	0.0428105	3.80687e-12	0.0021645	2.372e-10	0.00440902	1	1	1	1.91486	T1_K:T1_P	0.0516282	down	8591.5	6734.28	7550.28	8192.45	7719.3	7231.4	184386	180174	177020	166973	190203	176196	17514.6	20477.6	21818.4	20756	21499	19765.6	53072.9	51974.9	54404.8	53435.1	52022.4	52998.5	1557.37	2094.41	2008.65	2199.62	2150.11	2443.51	156317	150172	155491	155664	156241	163580	58461.7
M147T191	0.116222	8.43785e-09	0.0021645	9.11753e-08	0.00375214	1	1	1	1.7811	T2_K:T2_P	0.242002	down	104177	227342	223250	88416	87703.4	82970.5	99251.3	37240.8	85158.5	90879.3	93014.5	87513.7	17432.7	24174	20528.6	22828.3	18692.3	23215.2	179488	167335	149887	162982	166789	265142	224025	229133	226341	218698	218375	224029	85602.1	83537.7	83125.4	75736.1	79116.2	74993	46539.1
M281T209	6.15938	4.37843e-05	0.0021645	0.000145374	0.00440902	1	1	1	1.11248	T1_K:T1_P	0.0631163	up	464890	340612	778930	333494	333074	316817	74798.7	75391.3	68716.5	65129.5	66019.9	66839.5	15725.9	670.6	14856.3	16116.5	1648.74	13782.6	17251.2	16240.9	16242.2	16687.4	16069.3	15394.7	35205.1	19650.6	17616.1	16561.8	16156.4	16234.6	13440.6	14262.7	11032	11144.2	10088.4	11398.6	58182.7
M527T179	4.45683	1.05285e-08	0.0021645	1.08827e-07	0.0039439	1	1	1	1.33079	T3_K:T3_P	0.0863657	up	14490.6	13257	11581.6	14899.6	11872.7	11436.5	26022.8	24361.8	22660.8	24827.2	23734.3	25695.9	80432.7	83119.4	77320.3	72595.8	72328.6	72859.9	45892	46738.1	49136.4	47808.1	47175.3	46765	86280.2	84901	80989.4	87978	83109.5	84495.8	18921.6	16367	19105.2	19029.5	21379.6	19124.3	62607.8
M664T263	0.0143001	5.95752e-06	0.0021645	2.5625e-05	0.00440902	1	1	1	2.26115	T1_K:T1_P	0.11994	down	1080.42	2567.34	3373.9	546.477	1939.05	2062.7	162045	123075	137682	145759	144834	95681.2	1197.45	825.107	1272.43	1983.72	2665.39	1645.98	136779	92014.3	91927.8	87289.8	94803.6	130114	7192.19	3000.69	2858.11	3063.42	3265.85	2839.11	326723	343575	196359	192231	347467	199899	49700.5
M764T168	0.019046	3.61515e-08	0.0021645	3.66853e-07	0.00440902	1	1	1	2.58024	T1_K:T1_P	0.038148	down	913.709	1536.16	1401.43	892.728	960.491	1267.48	59634.7	54395.5	62652.1	64570.9	63373.6	61434.6	51466.5	51567.2	51104.1	51194.7	52811.4	57883	49622.7	62596.1	58854.4	52938.4	50815.2	55414.2	25381.3	27265.9	22955	24894.7	26386.1	28069.2	37429.8	30525.7	36657.3	38853.7	33430.7	29901.1	55394
M364T172	0.0159843	1.24305e-06	0.0021645	5.92156e-06	0.0039439	1	1	1	2.15439	T3_K:T3_P	0.0292437	down	994.873	1075.84	870.79	1519.95	735.297	940.756	1285.24	1126.53	806.806	1261.19	360.282	973.394	2748.85	2582.03	2376.05	4072.46	274.943	1635.78	3487.79	4629.66	5744.2	3817.26	4624.26	3529.55	3225.21	3282.02	5827.8	4747.24	2557.4	7170.86	277964	283486	262322	299304	269556	284672	55576.2
M379T393	0.0857087	1.93082e-05	0.0021645	7.05745e-05	0.00440902	1	1	1	1.66373	T1_K:T1_P	0.106142	down	5800.68	3869.66	3327.66	1331.16	4781.61	2815.57	45976.4	41199.6	53155.9	37884	30776.7	46831.1	151727	151384	146932	154734	140311	142333	10980.9	11082	11366.7	9833.14	9881.78	10376.8	76358.3	64985.6	81778.3	62959.2	54955.7	63853.4	8296.2	5577.52	8381.63	8077.66	5624.04	6753.09	48966.4
M231T180	0.153265	5.64272e-09	0.0021645	6.58844e-08	0.00375214	1	1	1	1.54234	T2_K:T2_P	0.291638	down	36096.1	30181.5	29382.8	32009.4	29962.3	34879.3	81837.7	76949	68294.2	81967.7	75882.7	77179.6	19840.1	20338.1	17591.6	19808	20053.6	20637.4	104444	123639	135186	123983	152582	131827	11177.3	10371.4	11856.5	11009.7	11893.7	11023.5	54989.9	59675.3	58101.3	62723.1	70477.9	73970.6	52657.5
M193T165	0.172231	2.35177e-06	0.0021645	1.1428e-05	0.00440902	1	1	1	1.26785	T1_K:T1_P	0.128322	down	15434.3	26369.9	18023.9	21474.6	14852.5	20452.7	115118	116234	112183	103191	120075	110241	4468.33	4232.63	7320.19	7321.19	4229.18	3376.27	110335	70794.3	110578	74280.7	75184	73616.6	20218.5	18264.9	18221.7	17251.1	18952.7	15964.2	107834	108417	106913	98330.8	99662.1	106016	48946.3
M323T303	0.0380303	4.94565e-05	0.0021645	0.000162267	0.00440902	1	1	1	1.93118	T1_K:T1_P	0.222871	down	968.228	2308.21	2106.49	1880.92	1142.32	407.222	41376.3	40183.4	37921.5	36554.9	38150.8	37559.4	7879.12	7581.73	3705.56	7149.95	7132.09	785.127	11953.1	11434.6	11874.8	10821.1	10632.6	10595.5	3367.02	3197.05	3838.37	1703.75	3868.73	3409.45	336808	235409	229683	217564	210968	220220	52698.2
M179T392	99.2971	4.78181e-16	0.0021645	2.89821e-13	0.00375214	1	1	1	2.56556	T2_K:T2_P	0.0764999	up	3394.77	3560.73	3491.28	3396.66	3307.96	3018.7	1342.55	1120.61	1181.59	1297.35	2392.99	1374.31	156143	177043	144618	161247	180199	151784	1530.99	1433.87	1814.68	1673.22	1671.06	1655.26	8303.59	9005.7	9583.52	8225.35	8664.55	8468.41	3179.23	1629.67	1487.69	1638.13	1297.95	3701.19	47753.3
M223T168	14.2252	9.58078e-06	0.0021645	3.40667e-05	0.00375214	1	1	1	1.72191	T2_K:T2_P	0.0622519	up	18693.1	18781.6	18588.9	17016.4	15833	15066.1	8440.33	5699.67	5910.04	10382	5478.85	5035.88	95879.3	91280.2	87529.6	82801.6	92302.4	92187.9	5531.73	3682.77	9766.01	4026.73	7817.66	7275.04	174248	158312	170367	155047	147871	147375	8535.43	7310.18	2148.55	8062.52	2785.13	8981.84	57716.1
M205T55_2	8.08776	1.56676e-12	0.0021645	1.12318e-10	0.00440902	1	1	1	1.81657	T1_K:T1_P	0.118154	up	183551	207303	177524	181430	198694	165334	22909.9	25726.8	21813.7	22396	22309.4	22562.9	15597.8	17463.6	17538.3	17013.3	18728.8	17416.6	40280.7	41071.8	39991	41609.6	42923.4	41202.4	27961.3	31471.4	25375.5	22688.2	27957.6	33980.6	25707.4	27092.7	25340.4	26755.5	26053.7	27021.4	60324.8
M417T155	22.6411	1.28875e-06	0.0021645	6.81373e-06	0.00440902	1	1	1	1.32771	T1_K:T1_P	0.219268	up	1004.9	885.378	898.592	1469.51	1082.63	842.173	28.4959	48.1294	56.8296	77.413	21.9025	40.3249	49135.5	84175.6	55125.9	46675.5	48917.9	50030	242.471	338.962	207.853	253.917	289.311	317.465	71046.9	51849.9	46583.3	63859.9	46350	58432.7	17.2411	18.2502	51.4296	9.56261	16.3637	34.0661	72868.4
M163T179	2.91685	0.00025988	0.0021645	0.000693333	0.00440902	1	1	1	1.20469	T1_K:T1_P	0.043381	up	119078	110226	105244	110207	103973	107029	67108.6	30737.9	30257.3	32120.4	31182.2	33410.4	68038.3	71383	62950.1	62198.7	61280.9	65254.8	36777.8	40249.6	40649	38277.3	44914.6	39007.8	89534.9	82525	91146.2	93303.5	88867	78041.1	26995.8	26412.1	24947.5	30302.9	27050.9	28280.7	56671.7
M481T444	3.75035	2.34151e-08	0.0021645	2.07315e-07	0.00375214	1	1	1	1.27918	T2_K:T2_P	0.0480814	up	20619.1	20634.6	19855.8	18826.6	20338.1	16950.5	50498.7	48264.8	50235.2	52535.8	49367.5	48276	159837	127636	120933	158804	131971	120064	40071.5	33892.9	39350.9	35638.9	36002	33488.6	31620.3	28708.3	37243.6	35438.2	29767.8	35089.4	35879.3	34076.8	29435.7	34491.5	30311	30949.1	52095.3
M183T55	6.23178	5.15407e-13	0.0021645	5.05326e-11	0.00440902	1	1	1	1.67682	T1_K:T1_P	0.0473387	up	193806	178781	187399	207967	207306	187844	31087.1	33676.2	29784.3	30485	30844.5	30763.7	22046.3	20813.4	20082.4	20992.8	23807.4	20102.9	60089.2	61741.8	61597.3	64505.9	66750	62943.5	33878.5	32491.9	32714.9	34097.2	32658.2	33778.1	39602.5	41507.7	42369.8	42912.4	43254	42619.7	52538
M120T154	0.111989	1.24549e-05	0.0021645	4.81374e-05	0.00440902	1	1	1	1.44295	T1_K:T1_P	0.0697534	down	944.482	1369.51	1105.16	1898.55	1546.73	2553.29	14648	15616.8	13068.9	14693.7	13075.6	12992.3	118469	118036	122135	106665	116931	117537	24806.2	27287.7	25943.2	24443.4	26167.8	27361.4	71003.7	76934.1	74324.2	81454.3	78013.6	78014.7	26304.9	28542.3	28033.4	26204.2	28263.7	27119.7	53602
M318T155	7.82366	1.90442e-09	0.0021645	3.17419e-08	0.00440902	1	1	1	1.01234	T1_K:T1_P	0.211921	up	2570.12	2919.21	2040.28	2424.06	2835.81	2080.99	301.345	316.669	290.586	372.954	321.102	298.05	45781.6	53926.8	47788.8	45318.6	47193.9	46276.3	893.193	1010.51	1258.73	881.378	1058.06	1313.14	44201.8	48762.3	43020.5	42449.1	42461.8	45171.3	102.619	155.995	153.898	380.982	162.621	129.373	70195
M485T200	0.0416588	0.000336705	0.0021645	0.000811281	0.0039439	1	1	1	2.27002	T3_K:T3_P	0.102787	down	8003.76	9162.98	10423.6	9157.95	1917.02	9168.5	8028.95	7143.97	7741.36	7720.91	7489.43	8548.26	7744.29	7115.65	6927.8	7254.36	6748.57	7528.26	13151.5	19335.1	14974.7	19525.3	12790.6	22612.8	5969.66	2846.65	4668.52	28223.2	23916.1	2739.67	307181	260648	251202	266064	271455	284488	47731
M297T407	8.20568	7.77292e-09	0.0021645	1.02415e-07	0.00440902	1	1	1	1.64513	T1_K:T1_P	0.0362432	up	110635	95999.9	105707	104631	99193.1	109666	11613.2	11774.4	11580	14612.8	15363.8	11323.9	139027	136920	129952	136249	139879	132038	12045	14515.8	13564.6	28532.9	13304.8	23371.8	46675.1	9713.74	49544.5	9106.8	54356.9	53438.5	31847.9	17668.9	17380.7	31734.9	17966.4	18846.1	48606.2
M184T56_1	7.89967	2.65127e-13	0.0021645	2.29559e-11	0.0039439	1	1	1	1.31055	T3_K:T3_P	0.0509964	up	3339.01	2570.87	2490.24	3047.98	3031.61	3010.42	2818.09	2738.12	2455.48	2814.95	2759.83	2920.15	37062.3	38345.6	37380.7	38941.7	38235.6	38992.8	27079.2	26941.1	27466.4	27008.9	27272.3	28775.1	130171	127402	118155	107900	128433	116294	15050	15059.7	13721.9	16978.2	15496.3	15894.5	52920.9
M269T260	3.51746	2.35278e-11	0.0021645	7.61456e-10	0.00375214	1	1	1	1.20067	T2_K:T2_P	0.0827314	up	106619	98847.9	113413	121064	99457.6	110474	40108.8	39686.5	38526.7	36065.8	39159.3	39658.6	110235	108242	101387	98684.3	99699.1	115002	31500.5	28635.4	29498.3	29326.1	29368.5	31701.7	64282.6	69071	66798.3	66648.7	64382.3	61846.6	21270.7	22521.9	19156	19251.7	19433.7	20189.1	53420.7
M534T240	0.00468697	6.23816e-11	0.0021645	2.14768e-09	0.00440902	1	1	1	2.42779	T1_K:T1_P	0.0605985	down	716.45	482.627	481.682	556.194	542.821	608.598	121060	114538	123204	112468	132189	119476	224.02	135.02	153.408	202.111	244.065	210.5	65772.3	63816.5	72891.2	63727.3	72308.5	82824.3	666.841	1158.44	1238.51	853.643	870.183	924.971	245475	202615	233693	222784	226397	190848	50207.5
M788T370	364.612	1.09369e-16	0.0021645	1.04166e-13	0.00375214	1	1	1	2.88468	T2_K:T2_P	0.0397413	up	2934.66	2484.33	3068	3233.62	2652.65	2617.08	747.041	563.885	707.907	976.199	654.693	1101.85	282675	266464	342950	277175	270126	285678	812.969	743.417	708.533	816.033	918.331	731.957	895.837	1090.16	1421.67	456.556	1225.91	632.95	686.324	652.804	757.7	592.389	752.873	712.82	49907.6
M283T479	16.7368	1.13579e-12	0.0021645	7.21173e-11	0.00375214	1	1	1	1.92464	T2_K:T2_P	0.059568	up	16924.4	18013.9	16597.8	19227.2	17746.4	17739.3	5066.26	6079.09	5988.15	5789.6	5049.43	10108.9	76895.2	82596.2	94670.3	90867	79733.1	93740.6	5665.03	5259.97	4922.34	4891.66	5240.99	4999.8	117200	103801	111423	108402	93174.2	98261.9	12071.4	13123.1	12263.5	12111.7	12590.1	11337.3	48720.6
M437T249	0.0863114	1.15667e-07	0.0021645	9.27984e-07	0.00440902	1	1	1	1.70458	T1_K:T1_P	0.054368	down	13389.8	11386.8	15488	12664	20145.9	10986.1	179550	168559	165259	144170	147211	169173	11671.1	11429	9993	10459.4	10344.9	9548.06	185458	169796	153722	148902	156740	160632	10369.9	11777.6	5289.88	5686.47	10908.2	7277.15	44295	42966.6	41708	41199.2	44247.8	42487.1	55170.5
M248T200	0.194762	0.00119852	0.0021645	0.00366705	0.00567692	1	1	1	2.01713	T3_K:T2_K	0.040196	down	74164.2	71541.5	65216.4	67559.4	63344.7	68372.9	38697.6	34288.2	32636	30114.4	32041	37928.2	36952.3	43145.6	105215	105453	34966.8	119222	46712.5	48449.8	46657.9	47575.8	45035.3	40391.7	15699.6	13840.8	12224.1	12943.4	16609.1	15343.2	22875.8	15561.5	20548.4	17222.7	16754.9	22824.8	48835.4
M179T164	0.442788	7.29216e-06	0.0021645	2.7626e-05	0.0039439	1	1	1	1.03173	T3_K:T3_P	0.251393	down	40108.6	29962.5	31215.3	33664.8	35088.3	30437.5	73221.5	73725.7	76230	65994.9	78508.8	51829.8	45810.9	48496	42263.6	44300.6	47835.6	47621.4	45209.5	41131.1	40290.7	45271.6	49255.1	41110.5	26498.3	24592.3	24510.9	25792.7	25692.2	27742.6	64635.3	59397.6	63756.9	64307.3	49543.4	48027.8	43673
M480T200	0.351715	2.14484e-08	0.0021645	3.57491e-07	0.00567692	1	1	1	1.58373	T3_K:T2_K	0.035442	down	62939.5	65000.2	53978.5	64446.1	75028.2	70374.3	28121.7	32171.2	26527.5	25055.2	26526.8	26735.2	85654.8	67970.8	67418.9	74787.4	65804	65551.3	48024.5	52748	49651.1	46548.9	61654	43016	27552.9	24987.9	22850.8	25765.8	24177.7	24913.3	21705.5	21056.4	23078.1	19819.4	19723.9	18814.4	50792.7
M195T325	131.678	1.2107e-15	0.0021645	5.52013e-13	0.00375214	1	1	1	2.68657	T2_K:T2_P	0.0368784	up	2228.45	2153.87	2041.88	1319.44	1911.23	1420.45	2142.22	1461.22	2090.18	1744.93	1505.78	1224.19	188632	184959	170605	212560	198037	181696	1318.19	1407.2	1492.05	1681.54	1293.04	1438.82	5156.05	1727.43	4905.51	5104.27	9317.1	9325.19	4775.95	2917.7	2783.26	3089.59	2756.88	2771.59	47273.1
M354T324	156.247	7.06657e-07	0.0021645	3.66922e-06	0.00375214	1	1	1	2.65681	T2_K:T2_P	0.0816407	up	992.789	1001.95	875.823	787.518	948.282	854.231	1179.26	2196.86	696.12	1160.32	1190	1371.79	154445	151952	141475	172380	160490	150878	596.408	1037.42	621.486	1333.37	1718.86	654.938	30021.2	28168.9	37745.5	3017.18	29094.3	23946.2	1940.53	1929.94	2202.68	1759.35	1878.25	2056.41	54752.2
M235T170	10.9504	1.25761e-07	0.0021645	8.65273e-07	0.0039439	1	1	1	1.87555	T3_K:T3_P	0.049246	up	12901.6	12478.5	15426.8	12792	21880.6	14254.1	22697.9	22201.9	21175.9	20598.1	22879.2	17468	94612.9	93771.7	87616.1	93986.9	91700.5	104718	34736.4	35578.8	31943.2	32053.3	28997.4	32855.5	118868	112773	206323	121897	105029	112393	12225.8	14417.4	10460.9	11103.2	11709.9	11065.1	44704.6
M467T230	0.00375309	1.04333e-05	0.0021645	4.13451e-05	0.00440902	1	1	1	2.73691	T1_K:T1_P	0.0366659	down	177.393	287.176	46.8172	242.606	231.075	555.149	70462.9	69260.9	75350.6	68610.9	61284.5	65415.7	2282.84	2049.02	1422.27	1730.27	1885.25	690.309	180011	199878	182757	181496	184267	183435	1046.06	931.713	285.849	1658.8	1021.61	340.235	53568.7	59474.3	53604.2	54977.3	51724.8	49060.3	50162.2
M169T327	17.3728	3.74792e-12	0.0021645	1.73524e-10	0.0039439	1	1	1	1.61939	T3_K:T3_P	0.0531539	up	2002.33	2142.89	2288.48	2098.22	1876.74	1204.89	1633.33	2075.12	1777.21	1514.25	1195	2881.52	14965.5	15370	14010	14244.8	15129.3	13521.1	3000.05	2813.33	2869.81	2637.31	3044.64	3623.98	240413	222787	212733	176626	200923	239576	11954.2	11919.8	11824.5	14541.9	12428.2	11761.3	49498.9
M181T196	0.262119	1.33149e-12	0.0021645	9.97418e-11	0.00440902	1	1	1	1.51894	T1_K:T1_P	0.0352484	down	28168.8	24456.8	27737.8	27777.8	28335.8	26386.6	101213	111049	107298	95579.2	104012	102184	48605.7	53118.6	50703.7	51706.3	56474.2	46439.2	35265.3	34699.1	31914.6	33767.5	33719.1	35463.5	50087.2	39257.1	31850.9	30966.3	30273.4	108530	64259.7	57862.5	58512.5	55722.6	55753.4	54728.6	49877.6
M91T200	0.393399	0.000168729	0.0021645	0.000672393	0.00567692	1	1	1	1.4704	T3_K:T2_K	0.0593321	down	95993.9	91350	56176.7	89981.2	94066.1	99030.1	49882.8	55561.4	37840.6	35623.8	35772.1	36595.1	107287	102982	115934	116193	68684.4	70026.2	74439.9	47320.5	77752.9	48927.1	49576.9	47899.6	34947.8	63656.4	31466.3	27272.9	30286.3	40977.2	34578.6	24489.5	28916.8	30311.1	34067.4	24349.4	44363.7
M340T393	15.1256	3.1146e-07	0.0021645	1.82314e-06	0.00375214	1	1	1	1.96192	T2_K:T2_P	0.162454	up	6416.76	6515.06	7019.41	7359.68	7592.08	8073.74	3444.91	4696.08	7886.82	4767.94	4340.14	6821.8	66489.5	72929.7	80607	86538.2	87563.6	77901.7	4357.73	6322.6	3567.76	6327.36	3837.26	6794.66	23676.5	23043.2	27357.5	27598.9	30454.2	30319	9187.98	7657.65	8423.71	9006.65	7965.31	9113.04	38420.6
M236T59	12.2759	3.11759e-09	0.0021645	4.81133e-08	0.00440902	1	1	1	1.92604	T1_K:T1_P	0.0665827	up	198143	150762	154800	179485	192284	167699	14418.6	14966.7	13589.7	14148.9	13619.7	14234	54215.2	52454.6	49917.6	52205.5	57067.4	52240	30492.4	30324.5	29825.9	30166.8	32675	30636.7	67985.2	70165.2	68925.1	67611.1	68362.5	65523.9	8535.91	8338.66	8434.74	8283.45	7916	8652.76	49033.9
M315T359	9.05083	1.38695e-08	0.0021645	1.65122e-07	0.00440902	1	1	1	1.15817	T1_K:T1_P	0.083388	up	6908.76	6392.62	9044.3	6937.43	7026.71	6427.69	587.751	745.984	975.588	640.969	981.442	790.211	115172	124446	129397	117872	105024	114978	1873.2	486.787	1306.32	1645.01	1063.12	1653.67	110975	115145	113642	122864	111154	121617	1229.17	2108.99	1666.77	1584.42	2560.24	1208.06	42107.9
M266T191	0.230422	1.87285e-05	0.0021645	6.00879e-05	0.00375214	1	1	1	1.13157	T2_K:T2_P	0.0682729	down	50908.5	47354.8	72511	41800.8	67641.8	41636	37686.5	41836.4	19603	34817.5	40104.2	38489.5	11727.2	8424.39	7726.8	13906.9	12190.4	11773.9	38747.3	41778.5	35068.2	36834.9	89538.9	43375.8	145830	219496	180397	190692	175817	182708	17173.2	17301.4	38862.6	15782	16714.5	16457.5	47486.1
M395T311	0.0349377	3.07708e-15	0.0021645	2.27943e-12	0.00440902	1	1	1	2.2339	T1_K:T1_P	0.0460118	down	4546.64	3908.12	4618.39	4389.18	3921.11	4488.32	132082	125524	117653	111014	127779	126459	11066.5	31494.1	10254.4	13461.2	12180.4	14061	205075	211939	191311	221977	204667	217742	38409.7	37968.8	45958.2	35716.3	34028.3	35961.8	13550.4	15138.5	16359.9	15781.5	13699.2	14211.2	50465
M777T195	0.00141567	1.67942e-06	0.0021645	8.51461e-06	0.00440902	1	1	1	3.21426	T1_K:T1_P	0.102716	down	307.119	549.779	475.933	107.191	758.234	392.696	285985	293125	340141	331222	270253	309466	1183.83	1294.77	1438.02	1085.47	1312.44	694.359	24572.6	25630.9	24534.5	27386.8	23829.4	26337.7	2228.49	1715.8	1107.18	788.016	1542.24	1605.14	105317	115428	144980	131111	140831	125399	53031.6
M323T284_2	0.0593639	0.000307765	0.0021645	0.000806921	0.00440902	1	1	1	1.69898	T1_K:T1_P	0.0793571	down	1741.51	1622.57	1518.31	1399.36	265.896	3383.14	28472.4	29918.1	28404.4	26819.4	27078.3	26593.8	1807.26	2847.57	1622.17	1865.41	1677.64	1768.05	19696.6	20340.3	19476.9	18171.6	18800.7	19218.2	2786.25	2722.8	2955.83	2976.81	2433.35	2405.86	241714	219766	230238	221955	214889	225504	46655.3
M394T366	103.756	1.53992e-12	0.0021645	8.92753e-11	0.00375214	1	1	1	2.53449	T2_K:T2_P	0.0816702	up	3074.17	2147.27	1778.98	1933.74	1810.98	1577.32	4759.16	2385.07	4540.69	4526.16	2376.3	4690.05	168157	197507	211655	207396	171346	204611	1951.83	1535.46	1972.96	2014.87	1502.35	2209.03	25653.1	30373.2	27780.3	25809.7	28101.5	31771.6	1859.48	1008.95	1286.22	1390.04	1087.04	1301.41	40444.3
M296T315	0.41469	2.27e-07	0.0021645	1.76e-06	0.00436633	1	1	1	1.04283	T2_K:T1_K	0.0979501	down	82146.8	86352.9	81615.2	87332.6	74643.7	78161.1	67803.9	58292.1	67313.6	62753.4	65010.3	74196.7	30435.8	28215.4	36199.9	35802.2	36103.8	36545.6	66343.5	62520.3	53917.8	61233.1	56727.4	68116.8	20996.9	23316.9	26150.8	21979	23399.9	23202	52632.7	44095.1	47370.5	47837.5	45175.4	44814.5	40755.8
M86T114	0.102734	3.22961e-07	0.0021645	2.15533e-06	0.00440902	1	1	1	1.34552	T1_K:T1_P	0.252491	down	1266.31	954.888	911.371	664.819	791.717	632.297	8867.07	8948.94	8752.51	9360.96	7839.29	7055.57	101473	103346	167647	162582	111532	104730	19030.3	17269.7	20334.9	15142.7	15625.3	15111.8	144485	156499	134070	81357.3	148082	137348	20352.1	21772.9	18584.6	17199.5	18264.4	17253.2	47576
M948T370_1	1752.59	1.42555e-15	0.0021645	5.94008e-13	0.00375214	1	1	1	3.3782	T2_K:T2_P	0.157932	up	3229.94	2710.13	3190.01	2778.2	2782.69	2493.77	785.041	809.728	944.984	645.459	644.9	849.343	219862	268560	287663	206305	237017	197396	132.398	115.499	115.508	127.571	141.523	175.906	791.945	721.389	936.707	945.269	836.685	742.236	170.95	106.189	162.398	121.693	116.78	117.703	39943.5
M335T343	20.4578	3.20322e-05	0.0021645	9.58521e-05	0.00375214	1	1	1	1.71303	T2_K:T2_P	0.0632627	up	5345.9	5653.8	5006.48	5299.18	6159.83	4404.76	4204.98	4646.14	4853.01	1794.14	3161.17	1288.7	104665	104555	98320.4	146023	21231.2	134103	3212.7	3813.05	7053.19	5377.09	6899.91	3407.66	183386	200136	169092	180927	171850	175455	7960.61	6029.5	6317.34	6407.38	6476.51	6461.49	43619.9
M324T417	7.88204	1.79357e-07	0.0021645	1.34508e-06	0.00440902	1	1	1	1.20976	T1_K:T1_P	0.0403203	up	25596.6	25350.6	24825.6	23345.6	25260.3	24861.5	3108.35	2756.79	4177.37	3137.09	2777.84	2976.77	66889.8	67000.7	60455.9	66322.9	65208	67911.7	2225.33	3161.15	2377.57	4926.78	2500.45	2495.94	192642	207394	212778	236115	206012	219578	2635.04	3347.07	2920.42	2458.61	2942.93	2542.36	42947.2
M562T245	0.0384772	3.51099e-08	0.0021645	3.57917e-07	0.00440902	1	1	1	1.60781	T1_K:T1_P	0.0647778	down	2956.32	2780.22	2927.31	1977.51	3227.73	2755.45	73053.6	71743.1	73745.8	74600.1	70423.8	68495.7	1022.65	1921.96	2342.84	1718.28	882.639	2001.38	21717	19759.3	20395.1	19208	20076.6	18941.1	185.594	475.789	377.46	203.454	8951.15	9.67266	181516	193817	175367	179889	188482	210945	46783.6
M593T461	0.0815255	5.40122e-07	0.0021645	3.33425e-06	0.00440902	1	1	1	1.59712	T1_K:T1_P	0.19292	down	5275.52	9167.18	6881.11	4798.82	6984.2	6039.13	79177.6	77492.7	82862.2	74309.2	80069.2	86257.6	3721.34	3172.98	3973.33	3256.14	4435.8	6278.04	129168	127747	144167	133066	135203	135762	3717.64	4648.8	3497.18	5181.4	4831.82	5222.98	64340.3	61897.5	56717.6	60914.5	65391.3	60860.5	36362.6
M421T200	4.50903	2.52831e-06	0.0021645	1.21794e-05	0.00440902	1	1	1	1.09269	T1_K:T1_P	0.116619	up	52745.5	53756.9	79765.2	92223.9	88992.3	64794.6	15287.7	15418.6	14989.4	20133.2	15607.1	14433.4	120097	174482	110319	182937	98184.3	98239	28673.7	25672	24710.6	29934.4	26658.7	23072.7	10251.2	9524.47	9213.91	7612.11	6880.45	10180.9	7531.8	4619.75	5168.44	6979.77	5595.51	8178.94	40359.1
M149T166	3.51411	8.49583e-10	0.0021645	1.43035e-08	0.0039439	1	1	1	1.43488	T3_K:T3_P	0.0320643	up	52078.1	47724.4	47591.3	71674.1	49276.4	49645.2	52293.9	56860.4	56303.3	56132.8	52994.8	46094.9	32756.9	53494.3	52211.5	58276.9	30616.2	30031.8	38310.9	45898.6	31467.2	36763.2	25670.8	30185.5	61251.5	63732	65689	61526.6	67169.7	67970.4	17935.2	19393.6	20025	18430.7	15927.7	18511.8	44209.1
M268T71	33.1585	2.92391e-14	0.0021645	7.49758e-12	0.00440902	1	1	1	2.35729	T1_K:T1_P	0.149841	up	277005	251200	268334	228708	212538	249762	7796.25	6383.98	7076.96	8512.46	7556.09	7535.93	2130.88	43105.8	44867	51073	40952.1	47621.1	14898.1	13531.9	13439.1	10369	13277.9	12737.3	49016.3	49547.7	52959.7	46772.9	51797.2	52543.7	9377.45	8285.73	8984.75	8155.14	9358.9	5809.86	54552.7
M532T252	0.00179945	3.0497e-06	0.0021645	1.43489e-05	0.00440902	1	1	1	2.87332	T1_K:T1_P	0.0691118	down	400.077	534.419	107.112	114.497	452.925	416.551	184075	188979	178497	166463	196550	211105	136.909	162.336	201.463	148.046	76.7893	137.872	61918.1	59453	60150.6	60461.9	64891.4	63262.7	868.901	873.676	742.17	516.946	458.399	604.046	76619.6	84251.7	83529.4	80420.1	79907.1	87015.3	46079.5
M213T170	3.33195	1.55885e-09	0.0021645	2.24468e-08	0.00375214	1	1	1	1.05612	T2_K:T2_P	0.270588	up	15583.6	14867.5	27706.4	17096.4	16833.9	27543.4	16252.9	21282.5	18356.8	14558.1	16307.5	15818	62921.3	64722.5	70456.1	63158.7	65473	63240.7	20823.9	17533.7	17871.6	19762.6	19719.8	21328.5	83491.7	82657.5	89250.3	139462	80692	84235.7	14068.3	17285	12093.8	12871.7	29633.8	11421	35878.1
M158T65	13.0228	1.16426e-11	0.0021645	4.36075e-10	0.00375214	1	1	1	1.28695	T2_K:T2_P	0.142872	up	559.773	603.323	617.939	3168.01	505.809	511.673	578.27	575.912	767.417	528.21	687.021	555.709	74463.4	73358.6	72534.9	75378.6	74542.2	71552.5	5700.27	6101.05	5821.05	5524.63	5216.02	5564.49	96154.9	91279.5	94958.6	94966.7	94420.5	91700.8	737.301	809.224	701.64	723.641	710.479	823.354	53653.4
M163T131	13.3804	5.43259e-07	0.0021645	2.93748e-06	0.00375214	1	1	1	1.60994	T2_K:T2_P	0.211659	up	8552.41	8368.62	9908.54	2311.16	8646.3	1851.35	3073.48	9555.19	2966.64	2883.2	2747.9	2720.07	93422.7	90595.3	54137.9	96644	91450.2	96648.8	6536.13	6653.04	6848.03	6408.21	6615.86	6018.13	111782	89726.3	101494	83079.9	99764.1	86833.4	4061.09	9030.28	3601.72	8184.78	11510.7	3624.3	27052.9
M407T246	0.0393383	0.000520975	0.0021645	0.00128785	0.00440902	1	1	1	1.95321	T1_K:T1_P	0.0512803	down	392.931	4332.04	2211.35	574.024	4222.97	5592.24	79640.6	76776.1	74230.6	66676.4	74510.2	68590.4	3301.75	3657.34	3320.59	3238.86	3465.27	3520.61	149458	145649	155862	154362	153881	152662	592.359	556.688	746.429	1307.8	6820.44	1025.44	75678.5	62205.5	69448.9	66628.1	67816.3	63056.9	40931.9
M363T200_1	0.160346	3.06439e-11	0.0021645	1.82413e-09	0.00567692	1	1	1	2.1328	T3_K:T2_K	0.0778599	down	72299.9	75655.2	66509.8	72680.7	74365.4	73816.6	24819.3	24705.8	20982.6	22557.6	22993.4	24995.9	84594.6	69492	67985.2	71294	61955.1	73527.5	53336.4	55128.7	54794.2	50971.4	50591.8	47817.1	12086.4	11756.7	10186.1	11525.1	10612.7	12597.3	8752.42	8073.29	11015.1	9946.7	8759.32	9682.69	39530.8
M309T213	12.1607	1.02359e-10	0.0021645	3.18891e-09	0.00440902	1	1	1	1.5258	T1_K:T1_P	0.0250092	up	316730	257927	298191	308260	288514	270077	24556.1	23755	24380.8	23488.7	24287.5	22591.6	1769.7	2179.44	1757.02	1979.6	2093.29	2186.77	22757.1	21156.1	20989.2	22732	23743.1	24694	4448.83	4472.09	4257	4267.43	4230.26	4217.51	18304.5	15174.9	14955.1	15743	14687.1	16384.8	41591.9
M270T223	0.0222908	4.0807e-05	0.0021645	0.000136577	0.00440902	1	1	1	2.16728	T1_K:T1_P	0.0637216	down	2465.9	411.92	2532.8	2551.09	2561.96	2488.39	93627.6	109997	92604.8	89511.5	103761	94240.4	2869.74	2855.64	2394.35	1325.96	3181.17	1999.5	89069.5	104860	97471.5	92704.6	87716.4	100268	1881.27	1457.99	1694.61	1573.8	2183.68	1859.37	86826.2	80228.8	82494.6	96290.7	82467.5	85021.5	41072.6
M175T51_2	8.31826	6.75422e-09	0.0021645	7.59366e-08	0.00375214	1	1	1	1.57644	T2_K:T2_P	0.0985112	up	24624.5	21936.6	22400	23494.6	24521.6	25098.6	8344.31	9663.87	8282.71	9126.91	7334.21	7130.03	58647.1	58732.9	64740.6	74803.5	60337.6	76765.9	9872.99	6629.65	6683.02	6413.63	9445.18	8324.54	86932.8	99016.5	103263	86557.1	85969	105659	7541.7	8603.45	8515.19	11112.5	8602.67	9591.65	42004
M420T154	21.1133	1.68445e-13	0.0021645	1.6986e-11	0.00375214	1	1	1	1.74654	T2_K:T2_P	0.199852	up	3541.29	3440.34	3534.4	2798.6	3532.94	2776.63	1222.22	1161.52	1010.66	1232.51	2001.28	1972.18	41618.2	52363.5	45669.3	40012.7	41913.9	41506.7	1946.79	2377.61	2147.56	2016.17	1921.9	2050.56	49692.5	58573.2	55584.1	54764.1	51157.7	54312	845.214	1671.64	1830.29	670.427	795.69	1686.89	53315.9
M178T225	0.0987533	4.84087e-05	0.0021645	0.000137681	0.00375214	1	1	1	1.4161	T2_K:T2_P	0.0718809	down	167031	175212	166418	178354	160537	161498	34620.9	33312.3	31876.3	33038.3	29000.6	36326.7	679.323	704.528	1963.42	629.222	638.361	542.831	8550.08	8945.9	8086.47	8530.09	9259.76	8855.64	10426.2	15691.1	10318.2	10220.7	10427	11267.4	8344.18	8965.81	8109.26	8007.81	7195.33	8995.63	42769.5
M386T179	26.9464	3.28577e-07	0.0021645	2.18844e-06	0.00440902	1	1	1	2.23549	T1_K:T1_P	0.0948873	up	258943	273517	280371	235772	253349	266901	12490.1	13363.2	6623.49	8103.43	9752.21	7888.82	65363.3	66860.8	57939	49122.7	49148.3	64325.5	13591.4	11962.7	13068.3	12829.7	11497.3	10924.4	66708.3	67687.4	65975.8	61678.7	58856.2	61117.6	6695.61	5886.34	6291.9	6950.99	6043.67	5463.68	41640.1
M229T171	9.47697	1.12e-08	0.0021645	1.46e-07	0.00436633	1	1	1	1.97619	T2_K:T1_K	0.0347961	up	11115.7	8452.26	9918.87	10991.6	10648.8	10470.9	16439.6	15913.9	14195.1	14537.5	14268.6	15368.3	100305	98469.5	97368	98067.2	93974.8	95578.8	34697.7	36591.2	35936.1	32027.4	34794.8	33786.6	66472.4	64332.2	66538.6	66477.8	67775.6	62726.5	42011.2	42343.9	39281.7	42749.2	41351	42239.5	39920.2
M227T161	5.55921	2.04063e-05	0.0021645	6.48779e-05	0.00375214	1	1	1	1.4307	T2_K:T2_P	0.0731405	up	8450.68	27869.6	7928.34	31068.6	28837	29180.2	16548.2	11728.7	15123.8	12290.6	9158.82	11474.3	67850.9	70802.5	79469.7	74419.2	76797.5	84928.7	10786.5	24338.3	12011.3	12596	9872.95	12109.6	60275.9	60195.6	56941.7	58888.3	62569.9	67216.1	6420.65	13585.2	7649.1	10771.3	11984.4	14493.4	44834.8
M816T316	34.4484	1.93878e-11	0.0021645	6.52821e-10	0.0039439	1	1	1	1.81363	T3_K:T3_P	0.149323	up	1678.32	1175.81	1780.04	1516.6	1019.33	1389.88	471.715	65.4902	967.984	1368.42	116.991	597.186	45056.4	38301	36747.7	49050.1	40845.7	35775.2	9531.31	8775.04	9105.86	9594.15	7255.21	10404.5	170280	226313	218370	167636	170373	186405	6114.54	5899.39	5231.04	5084.72	5255.63	5489.54	33996.3
M216T154	11.8366	6.11905e-12	0.0021645	2.58201e-10	0.00375214	1	1	1	1.51976	T2_K:T2_P	0.196249	up	5298.12	4976.29	5145.67	4921.7	5436.21	4538.81	2225.18	2102.42	2150.75	2048	1918.22	1662.11	36040	37768	40513.8	35924	40018.6	49804	3025.75	3488.12	3762.6	3759.25	2917.28	3328.96	36595.1	42703.9	43230.9	53153.6	53050.8	48219.6	1295.37	1210.55	1526.54	1673.31	1386.14	1246.41	54175.6
M409T461	2.28045	0.00697655	0.0411255	0.0171507	0.0771697	0.861111	0.526389	1	1.58145	T3_K:T2_K	0.082493	up	37381.5	31739.2	33994.1	33921.8	32382.2	63236.4	24167.2	24701.5	27490.4	30592.7	25759.7	38129	23712.7	20503.4	18798.7	19860.7	80198.3	20322.1	64973.3	39215.9	42986.4	38407	60141.3	40761.2	62691.3	82535.7	65952.5	66444	64777.9	75823	73749.9	37158.6	73287.8	68602.4	39241	41345.8	35440.9
M263T427	3.40884	1.2136e-07	0.0021645	8.39322e-07	0.0039439	1	1	1	1.41466	T3_K:T3_P	0.0669152	up	42172.8	44068.1	38155.2	41163.7	37623.2	37989.8	33713.6	27669.5	31403.4	29829.1	34021	49326.4	39089.7	50458.2	89060.2	92741	36026.1	39264.8	33579	36073.4	32564.2	32577.4	34720.4	47702.2	77855.3	65186.5	86060.7	81338.6	65183.1	83778	22094.1	21646.7	24900.7	22601.3	21307.4	22217.8	38768.1
M346T185	85.6451	9.47304e-07	0.0021645	5.27185e-06	0.00440902	1	1	1	2.35418	T1_K:T1_P	0.0337609	up	119871	116164	119775	116541	127684	119177	2849.91	1025.7	1035.38	1299.39	1074.76	1112.46	82008.8	85769.5	75528.9	85365.7	81413.1	81292.7	1410.34	1757.44	383.335	1002.7	1455.37	1250.02	63504.9	69927.8	64371.9	64263.4	68230.4	65408	1423.33	958.085	1353.49	1543.29	1014.17	1178.27	42146.1
M309T198	9.09026	1.08068e-09	0.0021645	1.95255e-08	0.00440902	1	1	1	1.38814	T1_K:T1_P	0.0395461	up	281963	238605	258607	202923	240684	232218	26656.1	25370.7	25245.8	28523.7	27695.1	26570	4046.35	3773.33	3855.37	1141.22	643.671	4498.14	27488.9	27604.7	25774.4	28622	28082.2	29814.4	7192.93	6657.79	4048.34	6760.3	3029.43	6914.06	22085.4	22004.8	20621	24712.8	24257.9	23185.8	39105.5
M486T250	0.126153	4.59115e-09	0.0021645	5.57252e-08	0.00375214	1	1	1	1.21394	T2_K:T2_P	0.184553	down	31184.5	28055.5	32619.3	13939.2	16528	14827	5402.67	6474.54	6154.97	3703.73	9116.56	6128	974.956	930.062	939.434	1049.83	1037.2	912.215	8179.47	8866.99	6561.4	6463.69	8292.46	7958.32	2873.24	1451.97	2516	3108.82	2795.59	1970.75	108016	119292	118361	126314	122815	145020	49398.2
M183T180	0.143873	5.00741e-07	0.0021645	2.75222e-06	0.00375214	1	1	1	1.69605	T2_K:T2_P	0.0899012	down	33063.2	28873.9	28412.1	27795	25970	30228.2	68464.6	70793.3	64415	66556.3	61374.5	60872.4	15632.5	20298.7	10155.6	17144.6	14064.9	15616.1	95347.7	100006	118774	106213	120674	104780	13019.2	9392.45	17052.9	17717.1	13280	20687	53402.3	53274.8	54271.9	55425.7	57935.4	74869	35410.7
M325T312	0.034776	4.73904e-08	0.0021645	4.53954e-07	0.00440902	1	1	1	1.81175	T1_K:T1_P	0.0589499	down	1146.35	1130.88	886.019	2242.34	892.36	1181.16	59325.7	52720.9	25982.4	22546.4	30033.9	24455.8	4914.02	3457.7	3828.15	4132.07	4439.52	4737.04	2596.68	3292.95	2578.06	3238.57	2029.94	2792.08	210.761	2005.78	983.946	3120.13	2403.83	1578.12	229200	227310	223575	208969	209002	230085	43447.5
M226T193	13.4081	0.000129166	0.0021645	0.000343498	0.0039439	1	1	1	2.14057	T3_K:T3_P	0.0271117	up	38947.2	45591.9	38892.5	56568	35732.6	45567.1	38393.3	38189.6	24111.4	37159.2	38199.7	35922.4	15984.7	13506.6	9957.66	11597.2	12655.5	14034.2	22737.1	21204.2	24136.4	9512.86	24516.7	22714.6	113289	122604	146820	119216	141578	142896	15991.3	3258.42	7918.86	17652	9290.7	4540.12	39126
M237T253	0.0434803	1.3034e-10	0.0021645	3.87935e-09	0.00440902	1	1	1	1.92813	T1_K:T1_P	0.0335161	down	5163.22	4584.78	4991.5	3749.43	4489.52	4960.94	104099	116155	105330	99952.6	109851	107188	5172.21	4859.01	3890.84	3895.62	4287.42	3997.41	79010.3	57057.2	62618	81339.3	82287.8	81722.1	2536.89	2617.49	3019.77	2639.51	2855.01	2703.22	85218.4	85579.2	55011.8	91907.2	74901	54621.6	38313.9
M240T143	152.926	3.22818e-10	0.0021645	7.57827e-09	0.00440902	1	1	1	2.52475	T1_K:T1_P	0.132155	up	148052	137618	134388	141309	147566	132812	1060.81	967.947	947.894	864.747	971.731	691.145	60880.6	70285.9	70136.6	65822.3	65188.7	65181.5	893.679	885.002	873.572	828.173	844.533	1238.58	57239.4	76472	59331	58502.8	56579	66029.2	913.298	573.553	940.2	563.425	473.668	914.809	30163.8
M117T167	4.7293	1.24061e-12	0.0021645	7.13029e-11	0.0039439	1	1	1	1.40577	T3_K:T3_P	0.0969899	up	18569.1	16977.8	14995.5	16115.9	16285.1	14825.1	14019.2	15665.7	17022.8	14607.9	14506.7	14730.5	75535.5	74280.2	71883.9	77087.5	71271.4	73911.7	29354.1	28926.2	29580.2	29991.1	25246.4	25020	56596.2	59445.6	60896.2	58775.8	64229.5	56241.8	13075	12535.9	11831.5	13747	11609.5	12515.8	45076.7
M304T346	7.53634	3.99172e-12	0.0021645	1.83536e-10	0.0039439	1	1	1	1.77547	T3_K:T3_P	0.0490913	up	19770.2	19334.9	18127.2	19631.7	18979.8	20220.5	36654	34325.8	33388.1	34024.9	33543	37370.1	41037.1	42704.7	45169.2	44718.9	37742.7	48065.9	83759.7	77949	82258.4	78022.4	79383.2	80939.7	71416.2	81731.2	69787.7	70268	69712.3	75553.9	9558.67	9376.53	9391.81	10227.6	9632.04	9994.03	38778.8
M191T195	0.122635	8.39962e-12	0.0021645	4.27483e-10	0.00440902	1	1	1	1.49269	T1_K:T1_P	0.141539	down	16865.1	15272.6	15633.2	14608.4	17035.4	17950.6	131940	134999	126344	115839	127496	157323	3833.46	5260.89	5726.15	6155.41	4977.52	4110.42	39901.4	36155.5	34605.9	34610.6	33387.6	39648.3	8949.77	6916.85	7259.27	8522.99	10174	7490.14	75166	68901.5	74446.7	68410.8	73070.1	80884.3	35731.8
M249T184	6.27584	6.65122e-08	0.0021645	5.88894e-07	0.00440902	1	1	1	1.58951	T1_K:T1_P	0.0506723	up	131544	112198	148210	111120	145676	135469	17494.8	20610.8	23237.6	16885.2	29114.8	17615	25062.3	23911.6	21801.5	23723	23369.2	6575.29	25171.4	24551.5	25548.8	22397.9	23801	26215.2	17150.1	15347.2	18298.6	13718.1	14540.6	16918	14726.2	12172.1	12920.2	12522.7	10943.3	12514.3	40185.9
M150T225	0.123696	4.73782e-05	0.0021645	0.000135196	0.00375214	1	1	1	1.28412	T2_K:T2_P	0.0670408	down	148786	171994	149053	156095	149415	130889	31230.6	33677.2	33623.8	31060.6	30136.5	36164.1	509	1415.88	564.76	1011.08	901.566	1292.98	7610.47	8331.46	7341.8	7590.32	7150.29	8018.09	10764.7	11372.5	10853.9	8782.07	9494.48	11388.8	7243.74	6947.55	7925.22	7787.71	7714.94	7514.13	39795.9
M447T228	8.85865	1.51891e-05	0.0021645	5.73837e-05	0.00440902	1	1	1	1.46726	T1_K:T1_P	0.26931	up	154769	144420	152210	148732	152083	134192	21841	10168.9	12397.1	20224.9	12398.1	23031.1	13362.2	9317.89	12863.2	8128.97	11100.6	11002.3	9362.1	14019	9452.26	6787.4	10846.4	9068.82	128164	120930	121220	115658	116745	113066	2462.09	7875.29	4874.21	6363.09	1515.49	4116.43	27515.2
M329T345	37.8108	9.14629e-06	0.0021645	3.37456e-05	0.0039439	1	1	1	2.16285	T3_K:T3_P	0.0380524	up	934.846	738.893	792.388	748.37	736.689	986.969	4877.24	2662.73	3883.16	4706.61	3225.59	4392.24	7052.42	8449.79	10585.7	8496.15	9287.94	12385	3972.76	2621.11	2910.46	2668.35	2852.16	2833.48	132373	125924	114308	114896	116021	122175	4069.51	1201.19	4652.44	3857.56	3390	2022.13	38547.3
M251T223	0.0459164	4.76776e-07	0.0021645	2.99028e-06	0.00440902	1	1	1	1.79225	T1_K:T1_P	0.119745	down	4363.47	4308.07	3320.49	3531.02	3418.04	7814.56	99984.5	105246	100290	80269.7	104243	92669.6	692.972	1442.08	1791.26	2743.08	1806.92	1500.19	93881.7	93261.7	98947.1	88674.3	97106.2	87379.2	6870.54	2182.17	4918.6	2800.72	2747.3	2373.07	80073.7	81122.2	81390.5	84788.8	82534.3	104925	36225.9
M91T167	3.72446	1.58895e-07	0.0021645	1.02156e-06	0.00375214	1	1	1	1.25011	T2_K:T2_P	0.0729292	up	29937	13451.3	14306	12804.8	14018.9	14354.6	20456	20380.6	19919	18569.1	25859.8	19319.8	75013.7	75435.5	75062.7	82141.7	71282.5	73794.7	21491.8	19930.3	24635.1	19338.9	19175.6	16984.5	57789.6	56696.9	64892	59669.4	63301	59434.9	17135.7	18493.9	28014.5	19132	17808.7	15012.2	41664.5
M246T225	0.210465	0.00389592	0.0151515	0.00791411	0.0256775	0.916667	0.666667	1	1.30593	T2_K:T1_K	0.21566	down	99550.6	74918.3	76412.5	13665.9	88061.8	69504.1	40810.1	37106.3	34712.2	35439.3	39962.8	42092.4	13709	21956.3	13320.2	16844.2	11238	11772.4	13863.6	12358.4	15176.6	13029.1	13826.4	16330.7	14239.8	14297.6	12311.9	12461.3	13441	15174.5	10271	11009.7	11159.4	10953.9	10553.1	13201.9	31083.8
M316T328	3.99927	7.61766e-14	0.0021645	9.40499e-12	0.00375214	1	1	1	1.26246	T2_K:T2_P	0.0192383	up	14683.3	13332.7	13619.2	12683.7	13197.3	13568.3	32812.6	30482.7	32483.6	30667.3	30275.6	31690.9	74389.8	72379.3	78136	68680.7	72477.3	74379.1	19020.9	18649.5	19401.3	17390.5	17835.1	17833.4	82087	90937.5	72034.7	82173.1	71993.2	84307.9	20053.4	19994.6	19761.1	18263.3	18704.9	19219.1	36625.7
M885T408	440.896	5.86127e-10	0.0021645	9.99844e-09	0.00375214	1	1	1	2.94228	T2_K:T2_P	0.0391482	up	2316.29	2165.5	2429.66	2137.24	2557.63	2099.51	551.506	679.846	940.609	596.001	769.6	468.153	190804	210771	210966	235668	189089	264879	293.819	628.808	509.939	622.81	494.958	403.145	630.101	584.766	619.698	437.423	418.061	547.149	496.56	279.576	389.839	452.841	198.239	434.014	35500.9
M228T200	0.390899	0.00128424	0.0021645	0.00390036	0.00567692	1	1	1	1.36718	T3_K:T2_K	0.146963	down	58597.1	59691.6	56142	63003	62278.9	42039.3	26281.5	30501.8	23766.3	29458.3	24868.3	24665.2	65859	38747	39648.5	66829	28129.2	33785.6	41839	51363.9	29979.8	29544.4	46174.3	23563.3	20749.9	18294.5	17628.9	17123.6	16099.8	16818.1	16847.1	16993.3	16606.3	19356.1	17505.1	16493.8	39255.9
M295T267	0.143614	2.86936e-05	0.0021645	8.74715e-05	0.00375214	1	1	1	1.46171	T2_K:T2_P	0.185319	down	12080	10750.6	12714.6	11154.2	12103.3	10690.7	18892.6	19567.1	15327.8	15870.5	14641.9	14135	14725.8	4933.52	6884.32	15206.8	6356.12	6168.24	32591	31845.1	82231.1	79137.3	75937.5	76179.7	10214.9	3178.99	9946.19	10662.3	9428.15	9207.69	106788	99795.8	99938.4	92659	92605.3	96680.5	36153.2
M660T408	452.092	7.80051e-14	0.0021645	9.45563e-12	0.00375214	1	1	1	2.97866	T2_K:T2_P	0.109223	up	1937.36	2681.95	1935.62	2149.9	2152.13	2782.05	659.645	633.979	737.4	430.502	602.946	529.415	191040	189297	220272	163226	220928	287072	354.09	411.442	487.285	580.167	484.872	495.36	665.429	547.253	634.383	839.683	438.022	756.13	413.8	465.301	669.356	502.577	438.464	651.021	33329.1
M959T370_2	1521	3.2472e-10	0.0021645	6.25696e-09	0.00375214	1	1	1	3.26776	T2_K:T2_P	0.0953122	up	2162.25	1964.24	2007.83	1931.37	1878.12	1886.91	799.374	598.007	603.741	536.178	523.233	707.355	162631	171476	169875	150775	160247	147048	97.2028	94.0628	135.318	74.8381	109.062	122.03	506.215	106.083	215.203	583.5	473.398	25.0172	53.3313	96.6965	144.397	139.902	103.907	151.78	31969.4
M384T154	23.0037	1.74047e-12	0.0021645	9.58986e-11	0.0039439	1	1	1	1.99513	T3_K:T3_P	0.134849	up	32447.2	34187.7	40448.2	2411.6	36724	30795	6503.71	8024.57	6847.18	6774.82	7954.11	7621.79	13008.6	11077	5889.03	1876.5	4004.54	3612.74	1991.54	2270.78	5472.83	2078.07	2182.51	3048.22	129298	112257	105171	117063	109826	117381	4632.11	5354.67	5154.57	4640.65	4386.18	5870.31	37312.4
M298T214	0.00457575	4.80215e-10	0.0021645	1.0497e-08	0.00440902	1	1	1	2.71243	T1_K:T1_P	0.0360547	down	624.018	550.672	590.166	408.558	577.39	588.68	128249	123658	123705	113658	119404	121148	1309.39	1002.13	1476.02	2328.3	1474.58	1382.17	107997	103981	94341.1	101236	108205	111794	1193.68	1084.52	1286.48	934.272	2304.23	1329.83	83565	78842.4	77942	73164	73519.3	75448.3	36221.4
M226T166	0.0769325	6.42976e-12	0.0021645	3.40216e-10	0.00440902	1	1	1	1.75898	T1_K:T1_P	0.0210701	down	8320.66	7438.23	7465.24	9490.83	10000.4	8017.61	122107	114197	101571	94647.9	119519	107404	3934.17	6046.24	4875.85	4017.84	5868.55	3923.31	70767.7	73741.2	68559.5	69329.9	63302.1	59792.9	11318.7	8863.85	7539.53	3119.3	9583.88	7414.3	62498.2	61226.9	57958	61435.3	57348.1	62162.5	37483.7
M459T49	2.0052	8.80155e-10	0.0021645	1.68137e-08	0.00440902	1	1	1	1.07174	T1_K:T1_P	0.0797268	up	50166.3	43523.2	45402.6	43593.5	46959	45449.1	21146.2	23138.1	25005.4	22528.2	22115.7	23256.4	47094.1	48899.7	40709.2	45928.8	46755.8	47957.6	28769	29562.5	31115.2	30092.5	28094.2	28867.7	36799.8	36387.1	35539.6	36023.2	33403.3	35070.3	37178.7	37278.8	33104.1	36790.1	38098.4	35491.9	38363.9
M163T201	2.62131	1.17491e-05	0.0021645	4.03561e-05	0.00375214	1	1	1	1.04552	T2_K:T2_P	0.104791	up	60563.5	61095.4	52149.3	63502.3	60028.1	63344.2	14349	38804.9	31193.1	30868.4	27557.8	33242.3	85639.7	61922.9	70144.6	59720.7	50643.2	83336.1	24684.5	24540.8	27846.9	29001.9	22235.3	28637.6	37197.5	40727.9	24883.5	36331.8	37287.1	38726.7	24541.7	19364.3	19633	20216.9	17874.4	19001.8	40167.6
M564T450	0.344874	2.2696e-09	0.0021645	3.06926e-08	0.00375214	1	1	1	1.32759	T2_K:T2_P	0.179709	down	44259.3	46212	38500.2	46987.3	42952.8	43438.8	43951.3	46644	46760.8	42565.2	52062.6	44243	18475.7	19884.7	17707.2	18000.1	16225.3	16204.5	47321.5	54081.9	47636.2	52379.3	59981.3	47401.1	32483.3	39919.1	34737.6	35614.3	36424.5	35913.6	30725.7	29803.7	28322.8	30892.8	25459.3	31947.1	39426.2
M478T258	0.0292176	6.64e-08	0.0021645	6.27e-07	0.00436633	1	1	1	2.23589	T2_K:T1_K	0.0574729	down	150547	135886	211979	134263	128165	142850	36435.8	31838	34540.5	33008.8	30929.3	30898	3510.6	5342.55	3187.97	6440.81	2531.25	5390.49	12541.7	9472.27	9230.87	8292.87	8571.76	7756.63	3471.3	3774.41	4482.34	4396.96	2974.76	3366.99	2799.05	2975.53	1481.76	3100.46	913.128	2303.73	38467.6
M543T194	0.0617231	1.44173e-07	0.0021645	9.46061e-07	0.00375214	1	1	1	1.72287	T2_K:T2_P	0.0587254	down	10302.4	9020.98	11292.6	7175.75	8414.42	12726.4	15785	17332.5	12521.3	328403	14929.3	12936.3	4585.99	3909.7	4020.6	4311.01	2603.22	5124.82	66266.9	59249	71741.9	67722.4	70307.5	62542.9	16312.5	4264.02	1140.34	16992.1	1066.55	3058.52	142359	137151	133070	154451	136528	134408	35256.9
M86T75	0.199291	3.63686e-08	0.0021645	3.68495e-07	0.00440902	1	1	1	1.0089	T1_K:T1_P	0.128565	down	1062.38	1094.98	819.204	1391.82	941.002	1096.76	5754.13	5771.56	5683.52	5561.4	4973.94	4400.07	93346.5	95885.5	98042.4	86261.7	88952.9	100594	13104.2	13624.3	13427.9	11891.9	11142.8	10489	82700.8	73329.1	35723.2	65392.4	71332.7	48385.1	12430.5	11790.2	10556	10809	11145.8	10384.6	40240.8
M277T345	9.18599	1.6974e-14	0.0021645	2.90168e-12	0.00375214	1	1	1	1.39861	T2_K:T2_P	0.046623	up	4174.14	4530.36	3943.27	4296.82	4740.85	4341.22	4198.54	4357.71	3382.96	3135.92	2978.46	4340.31	65971	70952.8	69795.2	69243.1	60847.8	69187.1	7619.33	7628.26	7621.79	7360.65	6836.54	7130.82	139179	150391	130064	138680	134829	140090	6630.34	7031.57	6496.04	7996.71	6370.45	6621.67	34256.1
M204T57	8.17915	4.77304e-08	0.0021645	4.56554e-07	0.00440902	1	1	1	1.51097	T1_K:T1_P	0.0200997	up	62561.4	50180	55132.1	63720.2	66754.1	59896.6	9051.99	9551.29	6276.27	6301.48	5838.68	6779.99	22483.3	21632.8	22470	21793.3	24780.3	24200.8	3387.19	3749.82	3795.47	3486.46	3877.61	3647.67	80659.4	79945.8	76342.9	72899.8	84798.1	78136.7	7705.89	7730.23	6779.6	7581.53	7856.1	7734.05	35624.2
M183T255	12.8298	3.01357e-07	0.0021645	1.7733e-06	0.00375214	1	1	1	1.60001	T2_K:T2_P	0.0358336	up	3368.35	2773.94	3547.37	3857.68	3836.73	3088.16	7914.96	7313.24	1488.94	8359.67	2591.71	2094.03	96678.1	95388.6	84738.4	91186.3	77735	82511.8	5986.24	11037.5	5607.56	6213.84	6610.02	5717.47	146601	131760	115573	118791	127662	116181	29922.7	23943	20528.6	19987.1	21439.3	22600.2	35305.4
M407T55	13.6846	1.67174e-14	0.0021645	5.62708e-12	0.00440902	1	1	1	1.58433	T1_K:T1_P	0.120722	up	76411	71794.4	65177.3	67133.8	64096.3	72617.6	4909	5045.94	5361.93	4862.39	4787.52	5522.38	1212.43	919.901	1173.78	753.261	942.427	767.999	7192.23	7234.39	7134.72	7229.09	7040.53	6989.47	101201	103196	95494.5	88624.6	107016	97195.4	18933.7	18137.4	18310.2	17924.3	18302.1	17768.9	42948.3
M265T479	9.73208	3.81863e-08	0.0021645	3.10852e-07	0.00375214	1	1	1	1.71319	T2_K:T2_P	0.0829213	up	13947.2	14301	13755.8	14664.4	13181.4	13646.8	6474.53	6069.88	8057.16	6013.09	6854.82	5525.93	57082.8	55952.4	63315.4	58100.4	54407.3	59413.6	5673.69	7999.69	5542.75	5042.09	5599.82	5927.94	78091.9	72048.6	72357.4	72023.9	61499.3	65234.3	9784.66	11766.1	11028.8	10080.5	12582.4	9596.58	33364.1
M949T370	1610.6	7.71518e-11	0.0021645	1.99369e-09	0.00375214	1	1	1	3.331	T2_K:T2_P	0.104647	up	1937.79	1520.82	1981.25	1834.6	1797.32	1625.45	707.173	856.756	770.694	416.061	681.788	673.081	205769	210233	220306	181989	184574	164662	80.06	103.961	149.955	142.73	104.177	144.022	636.031	316.624	363.094	282.009	366.935	592.191	139.042	100.698	96.3493	168.522	47.602	101.838	31400.4
M188T173	0.135702	3.30685e-09	0.0021645	5.06822e-08	0.00440902	1	1	1	1.24242	T1_K:T1_P	0.0322229	down	1190.72	1138.91	925.408	901.092	1064.59	1188.02	7558.2	8450.33	7634.61	7330.19	7923.93	8329.07	88532.8	98778	89755.2	91751.7	89126.1	86469.9	14052.8	14794.2	13592.1	14654.1	16424.5	14229.9	94010.8	93394.8	83601.7	90754.3	95025.3	93474.3	14178.2	13300.8	14707.5	12810.9	11112.8	14678.3	35142.8
M319T385	5.78694	1.59035e-06	0.0021645	8.1498e-06	0.00440902	1	1	1	1.37682	T1_K:T1_P	0.0936318	up	26401.8	31048.5	27777.4	27809.5	30543.6	28640.8	5006.34	5805.89	4283.05	3591.3	4561.88	6511.93	83156.9	91299.4	83222.9	78071.3	93636.3	80890.2	6712.99	6636.62	6408.07	8873.67	8397.33	6368.3	15355.9	16553.3	18496.2	17129.2	19603.4	19375.2	11893.7	8320.29	11537.4	12362.6	9655.55	11318.3	31469.7
M441T256	0.0454779	6.03785e-07	0.0021645	3.6695e-06	0.00440902	1	1	1	1.90162	T1_K:T1_P	0.0571894	down	2458.56	1781.34	1427.7	2646.83	2720.01	2865.85	56709.3	50208.8	48460.4	49859.7	50559.3	49852.1	25566.1	27567	26931.2	26155.5	27139.7	25047.6	94539.4	81150.7	83122.9	91392.2	92702.9	90389.9	1778.92	1647.32	1090.39	2576.94	3318.2	1622.89	72009.4	74001.2	64376.6	71379.8	68043.5	68423.2	33471.3
M181T209	3.59678	1.83806e-11	0.0021645	8.22441e-10	0.00440902	1	1	1	1.06541	T1_K:T1_P	0.0368057	up	51272.2	48782.7	53652.2	49939.4	52220.6	47495.9	14633.4	15222.3	13844.9	12783.4	13398.9	14459.9	66045.9	64286.6	69229.1	64139.3	60749.8	62618.4	8620.15	9304.5	9205.93	8586.6	7876.02	8232.66	46362.8	46249.7	45775.5	44369.7	43794.5	45533.1	8272.19	8390.35	7934.29	8978.9	8300.2	9005.4	34259.4
M483T454	37.02	9.49977e-06	0.0021645	3.38509e-05	0.00375214	1	1	1	2.07525	T2_K:T2_P	0.0698944	up	4012.97	5737	2597.86	3665.85	3320.62	2631.98	3954.33	2543.95	6002.52	1425.85	3253.44	2188.26	119765	115096	111273	128967	115493	111903	3176.23	1389.73	3403.62	3203.98	1781.86	6020.78	130176	124578	119104	125390	118416	120127	2353.94	2835.12	2533.06	2237.79	2256.09	1497.62	38972.3
M421T257	0.0819323	0.000896272	0.0021645	0.00211221	0.00440902	1	1	1	1.63235	T1_K:T1_P	0.230906	down	14590.9	13512.5	1290.6	13732.5	12604.5	12045.6	143392	141183	143771	125657	139739	133483	3737.18	3806.18	3611.89	3910.36	3902.97	3547.25	108435	120693	102363	92696.2	110618	112559	1967.72	1238.72	5122.05	1058.47	1984.5	4570.93	20452.8	44123.1	46028.2	38650.6	40957.6	52535.4	36350.5
M430T359	247.588	2.28964e-07	0.0021645	1.39026e-06	0.00375214	1	1	1	2.66329	T2_K:T2_P	0.101268	up	874.622	542.272	748.236	869.941	835.801	817.86	1286.74	769.366	1229.48	1071.46	823.359	685.426	127275	143160	132201	138748	124191	139173	702.007	339.735	531.278	311.332	533.095	832.915	56438.3	64323.1	59322.1	60122.8	60480.6	60788.5	593.957	280.515	290.572	503.864	384.766	539.695	30859.1
M500T449	322.126	6.95642e-07	0.0021645	3.62332e-06	0.00375214	1	1	1	2.85531	T2_K:T2_P	0.166655	up	1894.2	1575.29	1286.21	489.792	1357.06	1547.97	337.153	145.843	559.723	678.202	283.413	825.011	150701	160858	146936	138206	169986	141868	201.395	263.397	713.81	683.789	489.259	468.846	5077.21	6533.3	5341.52	5803.71	5487.09	6094.61	465.234	311.944	1218.49	515.207	175.668	93.514	31697.9
M857T336	9.37867	8.06736e-11	0.0021645	2.05287e-09	0.00375214	1	1	1	1.09965	T2_K:T2_P	0.0603333	up	467.425	275.081	371.1	429.857	580.569	389.36	315.433	316.955	276.731	248.398	314.284	333.767	43568	46986.4	45067.1	44272.2	46559.2	44325.5	5261.06	4491.3	4727.46	4589.13	5255.68	4547.1	192970	166188	182634	159958	173863	157943	4595.01	4693.11	5011.38	4726.15	5188.93	5013.65	35869.3
M602T253	0.018736	5.02452e-11	0.0021645	1.81073e-09	0.00440902	1	1	1	2.04757	T1_K:T1_P	0.0506518	down	1044.2	905.294	1057.05	1140.03	787.517	1060.75	52544.1	57673.6	50726.1	49510.4	57102.6	52406.3	783.705	881.056	866.16	942.327	914.008	819.401	59212.9	59447.4	59970.9	60247.3	58479.9	60670.4	892.167	974.936	1078.2	871.043	586.468	785.299	120940	123970	115225	115845	115251	116187	34587
M283T172	11.3812	2.59421e-11	0.0021645	8.16445e-10	0.0039439	1	1	1	1.9638	T3_K:T3_P	0.0754054	up	74685.5	82100.2	80582.3	73399.1	96032.4	89357.1	35141	30655.5	32373.3	32714.7	31420.5	30843.9	17176.6	16977.2	11557	12094.1	17944.2	17332	24462	18104.4	19620.7	18126.6	21955	21613.8	104723	106881	99527.9	97726.9	98872.3	100979	9527.81	8548.48	9205.73	7987.17	8496	9718.41	33546.1
M182T71	0.180813	2.86651e-09	0.0021645	4.49671e-08	0.00440902	1	1	1	1.152	T1_K:T1_P	0.0909577	down	1346.41	1551.11	1306.48	1440.68	1538.57	1796.41	8193.8	8217.27	8068.92	9252.1	7798.99	8131.65	68359.8	66912.3	68882.5	79328.9	62793.7	72978.9	17030.4	15820.2	14895.9	16153.6	15456.2	15405.7	57848.7	61203.9	62809.7	57397.5	67405.9	62384.3	15750.4	13282.2	14728.4	13647	15388.9	14707.7	38710.5
M330T170	58.0938	5.55231e-09	0.0021645	7.82904e-08	0.00440902	1	1	1	2.43581	T1_K:T1_P	0.0567796	up	317954	274166	275859	262655	280563	284044	4974.16	5047.87	5702.09	5950.67	3706.56	3799.77	5291.81	6426.2	7809.35	9408.23	6221.35	5915.88	5591.82	5232.67	5292.21	4244.02	5270.91	5806.08	4095.31	3047.34	3749.94	1327.22	2818	621.342	4829.88	3813.95	4265.57	5901.31	6854.95	4768.78	34348
M182T101	0.109489	3.01417e-10	0.0021645	7.20267e-09	0.00440902	1	1	1	1.33783	T1_K:T1_P	0.183961	down	857.162	639.125	673.188	853.152	703.72	744.53	6511.01	6065.29	7024.67	6842.61	7030.67	7359.8	86510.4	83718.7	103773	93206.5	94529.5	99069.6	14032.9	14023.7	13389	13542.9	15118.6	12825.1	76868.9	68726.9	79631.8	77045.9	73695.2	72573.4	13441.2	14728.8	13356	13073.7	13822.9	14539.6	22933
M167T170	0.13944	3.93157e-08	0.0021645	3.27393e-07	0.0039439	1	1	1	1.21724	T3_K:T3_P	0.0235445	down	3579.61	3288.25	4439.75	2189.36	4066.99	4824.8	3600.52	12386.4	4241.01	10907.5	3322.55	2663.54	13576.4	4225.71	7612.76	955.545	6766.21	5395.51	8506.9	7718.5	7199.19	7828.96	7112.48	7379.27	32648.7	21975.6	36039.4	23595	30213.2	30678.4	240238	186956	204505	230401	199799	194194	33785.3
M288T323	0.356186	2.86827e-12	0.0021645	1.44869e-10	0.00375214	1	1	1	1.2864	T2_K:T2_P	0.0344513	down	45610.2	44802.9	43101.2	41061.2	44402.2	45667.8	49227.7	54065	48143.1	43854.5	46228.5	48224.8	16797.2	16461.2	17358.7	16766.7	18437.8	18019.2	49574.7	51511	47340.9	48104.3	48158.8	46845.3	28111.3	28112.9	26955.4	26662.9	29412.8	28657.7	37483.2	33319.8	36063.1	35080.2	34137.4	37087.2	32994.9
M340T203	150.5	2.90659e-10	0.0021645	5.73321e-09	0.00375214	1	1	1	2.7866	T2_K:T2_P	0.0464419	up	3706.85	4853.95	3345.22	3897.73	3758.5	3208.97	1347.04	1088.1	1019.2	954.204	1025.52	1565.42	147929	153003	156458	165343	139419	151993	1000.29	1060.11	1327.76	819.332	925.103	941.461	2261.76	2221.11	2590.64	2422.28	4782.02	2537.95	1658.39	1859.02	1741.89	2688.94	1853.8	1948.22	34676.7
M168T194	6.74062	3.4e-06	0.0021645	1.73e-05	0.00436633	1	1	1	1.06977	T2_K:T1_K	0.11256	up	1241.88	903.279	1375.9	578.14	1597.46	1220.15	1305.78	1015.9	709.092	1134.79	922.929	626.653	8162.71	6146.05	5724.29	9798.91	7744.75	9046.88	1676	2101.17	1608.1	2147.82	658.085	613.507	103917	112710	119583	113656	112333	118235	39323.6	48530.9	50714.5	37359.2	50847.1	32209.4	32564.2
M181T316	0.0351897	6.70592e-08	0.0021645	5.92949e-07	0.00440902	1	1	1	2.08417	T1_K:T1_P	0.0546212	down	1526.13	2564.72	2650.71	3070.67	2762.96	2622.29	65647.3	65738.9	77127.4	78399.2	73410.9	71549.7	3742.78	3304.81	6637.29	3405.83	6128.75	3810.62	47202	43514.4	47848.5	44445	47605.7	49659.2	2412.59	4923.71	3922.49	3155.69	2319.83	2832.47	87627.6	78773.1	79935.6	85361.2	85015.9	85813	31449.2
M883T223	0.00138945	1.5804e-08	0.0021645	1.84533e-07	0.00440902	1	1	1	3.04187	T1_K:T1_P	0.113872	down	161.307	236.953	115.239	235.531	113.987	112.191	104891	137060	114329	105029	123861	116698	1455.55	870.71	688.203	845.375	853.9	835.465	104040	98846.5	107308	96727.1	86633.2	99374.3	369.017	565.755	328.955	474.348	390.793	476.323	69148.9	51479.4	62091.6	66560.3	68024.3	53557.2	33339.1
M277T318	24.8261	1.32524e-06	0.0021645	6.28403e-06	0.00375214	1	1	1	2.15747	T2_K:T2_P	0.0371331	up	7282.17	9525.99	9998.17	5346.39	5816.86	5414.45	5051.6	3934.62	3954.48	1736.27	4432.88	2310.53	107070	118788	142607	123726	113038	112817	3838.84	5006.71	4603.8	4406.82	8391.95	2674.87	28764.8	24474.5	29636	30541.1	26435.6	24822.3	9025.98	8513.19	4321.11	9818.53	32013	42349.4	32793.3
M310T145	101.864	9.84366e-14	0.0021645	1.45839e-11	0.00440902	1	1	1	2.58097	T1_K:T1_P	0.186001	up	172663	140612	147985	185250	197010	154274	1886.03	1670	1423.79	1506.05	1686.8	1622.71	11248.6	11737.8	13218.2	11574.7	12607.3	13208.5	946.463	905.82	961.285	978.667	1118.88	1289.34	1420.97	12820.5	6390.09	5277.09	6114.35	7103.44	921.191	793.779	1065.56	1615.7	1393.77	1078.63	22439.7
M527T227	0.0387867	3.31222e-07	0.0021645	1.92189e-06	0.00375214	1	1	1	1.91626	T2_K:T2_P	0.0893584	down	2673.64	2503.65	2132.97	2345.93	1915.55	1490.83	10095.7	9647.85	9671.29	9596.22	10831.4	11056.3	1883.9	1347.17	2234.97	2824.18	2271.73	2491.39	57798.2	57211.4	59852.2	52196.9	54522.6	54960.7	2013.94	2221.77	1292.98	2480.16	2934.82	1295.49	102385	100159	93237.3	93288.4	93847.5	93308.7	30804
M116T57	5.34977	4.92137e-15	0.0021645	1.31243e-12	0.00375214	1	1	1	1.35284	T2_K:T2_P	0.0228204	up	11615.9	10575.3	10307.4	11674.3	13705	10372.7	6433.34	6156.4	5890.93	6013.2	5519.44	5530.79	85649.6	85978	87881.7	84153.5	90516.8	90878.3	17342.7	15944.5	16665.6	16137.2	16524.3	15531.7	40148.2	39911.4	38346.9	34197.4	39772.1	37884.9	16917.7	17457.4	17166.5	15785.2	15895.4	16680	32298.5
M423T165	0.0380368	8.89353e-07	0.0021645	5.01064e-06	0.00440902	1	1	1	2.1999	T1_K:T1_P	0.0501665	down	1102.65	1678.56	3048.59	2283.48	2375.81	1729.53	53645	58912.4	58117.5	47111.4	55607	47838.6	18403.1	2502.82	10575.1	10149.3	9027.78	12751.5	45930.9	44720.3	40627	43607	46352.8	40452.5	17207.9	965.359	13474.1	13071.4	14415.1	14748	62138.3	60940.8	59756.3	59636.6	51086.5	61543.2	34810.9
M110T44	8.60652	1.46771e-10	0.0021645	4.19968e-09	0.00440902	1	1	1	1.64352	T1_K:T1_P	0.179051	up	93358	83446	83033.8	88570.8	84462.6	88010.5	9656.78	10860.9	8968.39	9927.5	11552.7	9555.47	53577.1	54713.5	51799.1	46237.5	54642.8	47507.3	7240.32	7706.42	7629.48	7786.91	8770.86	8756.38	52537.8	52296.2	42878.6	44202.5	50428.3	52155.6	6939.43	6512.4	7240.97	6473.35	7183.28	7527.52	24220
M383T198	4.31084	7.58677e-05	0.0021645	0.00021469	0.0039439	1	1	1	1.3961	T3_K:T3_P	0.28022	up	21483.5	13622.8	15197.5	7298.2	21710.9	7229.03	20831.2	31432.9	35037.8	28878.2	35337.2	31910	31356.2	71047.4	70610.6	35982.1	71040.3	32942.3	24294.6	42398.2	37862.5	23307.7	38652.9	24509.6	72573.8	73655.6	71398.7	74976.7	71399.7	70134.9	13900.4	14057.9	13490.9	11823.8	19988.1	27447.6	38844.2
M222T55_1	16.8072	7.73291e-13	0.0021645	5.20761e-11	0.0039439	1	1	1	1.71145	T3_K:T3_P	0.151857	up	2503.37	2994.31	3364.1	2895.57	2633.79	3392.39	1171.66	1312.64	1132.2	1565.52	1282.95	1043.27	29977.2	31902.3	30310.8	31674	31333.2	31471.4	10182.3	11236	10141.8	10855.3	10147.7	11649.5	127502	136222	128360	114875	130109	119579	7667.8	6933.4	7521.3	8703.1	7528.3	6665.46	40391.7
M280T433	8.21968	3.36065e-06	0.0021645	1.38305e-05	0.00375214	1	1	1	1.58897	T2_K:T2_P	0.039458	up	7725.02	6842.66	6977.63	7106.97	8476.72	6711.68	6625.2	4315.85	15198.2	8301.86	2198.94	12413	69905.4	73922.3	76436	78365.1	62088.7	72679.9	10723.2	10098	10291.8	6373.6	9825.59	5414.64	49294.5	44411.8	53498.5	52341.6	45903.6	57692.7	9866.48	10009.2	9427.76	10221.1	8188.86	10003.4	31369.5
M377T311	0.103089	1.88626e-15	0.0021645	2.20003e-12	0.00440902	1	1	1	1.72729	T1_K:T1_P	0.018031	down	8229.65	7817.24	7559.44	7202.32	7367.55	7692.29	78085.3	76648.8	68843.8	70719.2	75072.3	75570.3	11637.1	17494.6	13929.9	16625.2	17288.3	10719	131565	136505	116925	122117	120534	128080	30656.9	48835.2	46761.2	34427.3	31684.6	36728.6	9824.57	11450.3	11370.7	9368.32	11868.7	11106.4	32114.8
M301T340	0.00730483	4.59811e-07	0.0021645	2.55251e-06	0.0039439	1	1	1	2.74917	T3_K:T3_P	0.0785473	down	1286.36	1352.59	1810.49	1605.69	1378.57	1394.45	4527.14	8522.9	6144.93	3354.04	4176.56	5220.78	2022.84	1835.79	2092.4	2083.59	1779.53	1959.57	6274.15	6349.75	2159.2	6611.5	2925.19	2432.86	1209.41	1979.72	1309.78	1259.21	1429.06	3279.75	236258	237898	230238	240356	229174	258956	34395.2
M191T211	0.211982	3.31e-14	0.0021645	5.13e-12	0.00436633	1	1	1	1.38549	T2_K:T1_K	0.0587652	down	103581	104920	102410	99939.5	101362	101139	54793	55635.2	49225.8	48961.8	53644.8	44802.3	22386.3	20666.1	21579.8	21263.7	21927.9	22195.9	15575.4	16625.3	17057.6	15420.5	15708.5	15706.7	16288.1	15019.1	14545.7	14075.9	15736.4	12955.4	14124.1	13007.7	12517.3	12445.2	11311.7	12999.1	32442.8
M336T425	0.399715	2.45e-06	0.0021645	1.3e-05	0.00436633	1	1	1	1.24946	T2_K:T1_K	0.0983348	down	41769.8	40325.7	41559.5	33868.6	34298	39273.7	31602.9	33609.4	31136.5	29502.5	32112.2	30990.7	14482.4	14323.5	14130.6	14706.7	21218.1	13510.8	31389	30554.5	32805.2	32685.3	29798.1	34440.1	21248.7	19143.8	20320.1	19804.6	19450	19183.4	28675.6	28416.5	27691.2	29502.9	30801.2	29260.6	27641.7
M389T195	0.0350388	1.58989e-07	0.0021645	1.21697e-06	0.00440902	1	1	1	2.10881	T1_K:T1_P	0.0632968	down	3736.44	3865.08	4681.21	2446.68	3692.65	3816.13	109649	106310	106926	102278	103013	106498	1882.43	2182.69	1999.33	1906.28	1969.85	1308.62	20603.8	18969.9	26188.4	20398.2	16815.5	23149.4	5487.06	3588.63	5085.48	4079.99	5958.06	2733.57	43516.6	50645.9	54805.7	67504	50854.1	51005.3	32167.5
M292T243	88.8501	1.32737e-08	0.0021645	1.59452e-07	0.00440902	1	1	1	2.31108	T1_K:T1_P	0.0534595	up	91788.3	71168.2	73663.4	71877	76059	69445.2	562.011	1223.37	1014.68	883.806	727.613	698.257	95985.7	101868	97431	100978	100460	94556.4	595.992	685.955	429.03	815.191	1029.54	1181.61	36857.1	38712.6	42713.2	37512.8	34132.5	33357.8	656.843	992.201	931.251	771.229	778.66	930.138	29603.4
M637T436	0.38958	1.58348e-10	0.0021645	3.61544e-09	0.00375214	1	1	1	1.22311	T2_K:T2_P	0.0192326	down	28185.5	28351.8	23311.8	24784.2	25552.2	25103.9	36416.3	35508.4	34544.4	38448.8	33119.5	40114.3	16272.5	16489.5	16832.8	18833.2	16871.1	17333.8	45327.9	45842	43651.3	43600.6	42609.7	42413.3	31694.6	26932.3	27957.2	29901.6	24272.7	28783.8	49195.3	45412.8	35555.6	41374.2	45582.6	49799.8	31609.8
M149T199	0.0537962	0.000334227	0.0021645	0.000868053	0.00440902	1	1	1	2.28928	T1_K:T1_P	0.0551331	down	54475.1	4691.23	4843.49	4641.62	6656.74	4281	247982	253941	248186	232936	249432	246978	4348.95	8172.87	4013.34	5194.94	6111.48	8276.24	72853.2	60954.3	66585.9	71596.6	63238.8	64362.6	91855	93778.5	92656.4	93156.2	101305	96203.7	34618.6	47180.8	35472.7	33370.1	46264.1	47316.8	30957.9
M215T59	61.8682	1.09203e-12	0.0021645	8.56538e-11	0.00440902	1	1	1	2.36312	T1_K:T1_P	0.0521952	up	159605	133422	134013	128425	143882	132380	2073.05	2503.37	2066.94	2228.13	2671.9	1900.13	891.031	1544	20413.9	1695.29	609.978	719.466	2138.95	2528.03	2504.33	1823.34	2542.42	2686.94	793.495	1692.12	1441.09	830.544	1774.97	1146.02	2772.34	2340.7	5489.99	2562.99	2718.61	5425.27	28556.7
M419T257	15.4776	3.46517e-06	0.0021645	1.59877e-05	0.00440902	1	1	1	1.82559	T1_K:T1_P	0.21463	up	178314	160272	160466	160703	159612	177980	14421.8	9057.11	16724.9	8882.84	7748.3	7603.22	4801.39	4685.01	4388.23	4551.29	4377.49	3908.64	20245.1	7051.21	12356.7	6862.29	7448.22	1701.43	10431.8	11476.4	32654.3	19409.6	34304.1	11522.4	2888.96	1063.31	6393.65	6952.98	5562.23	3182.04	35300.3
M646T243	0.0156238	2.85908e-07	0.0021645	1.95502e-06	0.00440902	1	1	1	2.33998	T1_K:T1_P	0.0269462	down	902.407	506.821	833.14	528.92	1236.35	841.922	56111.1	55888.6	52178.7	51592.9	46609.2	48015	1178.57	1466.82	1763.41	1529.56	1270.44	730.278	32554.4	30553.2	26862.5	30977.2	28655	25368.9	3097.25	3288.39	2763.47	2548.11	2117.82	2720.77	79774.3	92523.1	94343.6	92415	84159.6	93580.9	29593.3
M165T55	9.00773	3.85323e-12	0.0021645	2.37813e-10	0.00440902	1	1	1	1.9201	T1_K:T1_P	0.0504556	up	125826	109142	115661	131470	124361	122645	13848.6	14204.5	13559.5	13248.6	13231.3	12849.7	10634.2	11603.4	11629.7	12514.8	12021.1	12517.6	25475.6	26379.6	26740.3	26382.3	27586.9	25115.7	16791.9	18717.5	16592.5	17699	18899.6	16424.9	17665.5	18606.1	20086.9	20219.5	19370.7	20538.8	28831.2
M147T56	14.7178	8.09783e-10	0.0021645	1.58323e-08	0.00440902	1	1	1	2.14741	T1_K:T1_P	0.0792043	up	185536	148259	153616	179067	183987	158314	12030.5	11361.6	11419.2	10891.4	11606.8	11232.3	45831.9	51346.3	50002.9	51445.2	46465.3	54691.7	18954.3	17334.7	17103.1	18363.3	18713.6	18194.8	60968.3	63558.6	57344.4	61568.3	62136.7	55909.3	15162.9	15159.7	14743.3	16942.9	14966.6	16084.2	29374.3
M599T264	0.00525796	7.27021e-08	0.0021645	6.31363e-07	0.00440902	1	1	1	2.66186	T1_K:T1_P	0.0422799	down	881.391	509.514	729.998	720.378	487.336	1075.18	145573	145563	127722	134178	143942	140570	1010.7	1206.63	749.295	1051.66	993.666	876.16	76690.2	87688.4	78408.7	83861.7	84498.7	78124.1	732.61	728.006	1294.48	610.152	610.561	660.428	37236.5	36136.9	38418.1	35186.8	36544.9	36039.8	29254.7
M356T70_1	10.1599	7.68602e-11	0.0021645	2.5119e-09	0.00440902	1	1	1	1.30131	T1_K:T1_P	0.121102	up	16478.6	15680.9	14736.3	12863.1	11445.3	14086.5	1330.4	1245.17	1466.73	1755.3	1447.32	1149.94	129874	125688	126701	147808	122978	135862	1793.83	1933.92	1989.83	1992.14	1795.67	2594.98	1730.01	2211.3	786.098	2293.65	1327.74	1706.79	1034.11	580.952	477.492	800.183	1763.31	937.835	36860.9
M311T345	32.4775	0.000159081	0.0021645	0.000414457	0.0039439	1	1	1	2.12099	T3_K:T3_P	0.022346	up	808.221	2548.78	2522.96	815.045	504.023	2467.34	2191.76	536.807	2447.59	1653.74	995.375	2810.6	3343.24	3573.39	3542.71	3443.02	3556.65	3458.79	2935.74	3383.7	811.176	624.614	2929.1	749.623	96178	109993	109607	103240	101685	102070	4402.09	4066.39	798.747	4635.56	725.11	4547.62	30627
M315T382	34.9682	5.05214e-08	0.0021645	3.9441e-07	0.00375214	1	1	1	2.27293	T2_K:T2_P	0.284059	up	3510.23	4097.51	4071.59	3337.03	4843.65	4251.11	2547.87	2305.41	2677.26	2525.77	2667.47	2641.04	122894	116301	109545	121010	104229	122116	4954.63	2847.43	3619.8	2578.6	2951.46	2954.6	14546.4	38691.1	15915.7	15185.4	14257.1	17022.1	4690.55	4448.04	4312.53	4584.06	4324.2	4388.99	21083.4
M330T364	38.0382	1.99709e-12	0.0021645	1.09136e-10	0.00375214	1	1	1	2.24232	T2_K:T2_P	0.0230865	up	4872.54	9087.07	3652.1	3963.71	4327.13	4452.36	2341.52	2199.66	2813.26	2328.34	1985.49	2115.16	112195	115061	117450	107585	109585	145436	3241.88	3265.35	2404.8	3476.48	3466.58	2739.71	32275.6	41372.6	64606.2	25735.3	70596.2	25854.6	5744.31	4889.57	4964.99	4859.21	5228.79	4607.17	29002.4
M513T480	31.0001	2.00002e-13	0.0021645	1.84072e-11	0.00375214	1	1	1	1.89768	T2_K:T2_P	0.0323483	up	2569.23	2376.65	2405.82	3316.25	2993.32	2876.01	1015.79	1058.42	1347.75	901.049	1195.86	1059.89	134775	142515	158199	156436	134274	170317	5201.94	4490.43	4748.98	4450.95	4943.84	5083.65	68892.9	63467	61204.5	66285.8	56633.8	71462.3	1885.79	3190.55	1827.75	1921.05	3799.95	1814.48	29119.1
M205T173	7.13117	2.01549e-13	0.0021645	1.84072e-11	0.00375214	1	1	1	1.4032	T2_K:T2_P	0.0440205	up	8280.59	7379.6	6992.88	6388.15	6801.42	6234.86	6573.93	6173.44	5950.94	5248.52	6098.93	5246.42	76097.6	85771.5	81188.8	84939.9	80350.3	77699	11605.5	11856.4	11115.1	10306.3	12303.5	10971.3	85329.9	92150.9	79480.7	84642.1	91702.1	89422.4	9213.42	10295	11009	10753.7	9777.82	11560.3	28858.9
M153T182	3.94799	1.84509e-10	0.0021645	5.0209e-09	0.00440902	1	1	1	1.461	T1_K:T1_P	0.0526582	up	82571.4	75160.7	84956.8	73843	77279.6	67545.5	20633.5	19619	20001.1	18280.2	20165.7	18159.3	31249.7	28694.4	30374.8	29973.3	31527.8	31057	21212.3	22724.6	23917.2	22908.8	24405.8	23111.8	20422.6	19359.9	16611.6	19366.2	21285.5	17394.6	17009.6	13473	16022	15755.9	15915.5	18015.3	31479
M267T214	0.0291777	3.92128e-11	0.0021645	1.51117e-09	0.00440902	1	1	1	1.9184	T1_K:T1_P	0.0414556	down	2581.75	3150.16	2722.11	2955.18	2564.13	2339.47	95253.5	95041.5	93707.6	86788.2	89731	98562.4	1684.12	1156.43	1372.06	1221.75	1631.82	1422.36	85111.7	78857.6	74506	77048.4	85166.3	83579.4	999.132	1044.72	942.328	720.476	734.887	762.23	63592.1	60302.7	58191.4	55506.1	56938.9	57149.2	30568
M364T154	53.1442	8.73333e-12	0.0021645	3.44527e-10	0.00375214	1	1	1	2.07936	T2_K:T2_P	0.160887	up	654.804	697.171	308.674	1290.32	526.875	469.466	1174.08	1016.28	592.072	1451.75	306.865	1180.26	91977.4	94814.2	82130.7	79833	94550.8	92704.1	1594.79	1907.86	1737.07	1329.8	1599.85	1916.58	64048.4	59676	62177.1	61483.4	58586.6	63955.5	2448.19	3305.32	2705.03	3054.12	3440.96	3321.07	23798.6
M274T201	0.31909	5.24122e-05	0.0021645	0.000247473	0.00567692	1	1	1	1.69115	T3_K:T2_K	0.21986	down	32738.9	39214.8	36352.9	50507.6	51771	58467.8	23925.2	24940.9	31076.2	30034.4	36350.7	38140.7	23637.4	30681.1	36513.6	36579	51783.8	53885	23841.6	29589.9	30667.3	37129.2	44026.8	44193	9374.44	9967.81	10895.6	11768.7	14196.2	18170.8	12314.3	15082.2	16756.2	20557.3	18817.7	21158.3	24278
M959T370_1	933.256	8.16193e-09	0.0021645	8.89143e-08	0.00375214	1	1	1	3.17766	T2_K:T2_P	0.0897967	up	2006.15	2097.33	2087.19	2025.59	2005.04	1773.79	511.563	445.3	549.204	530.927	444.13	573.544	130388	138289	131258	116848	113737	118602	175.229	128.177	115.653	89.5563	99.2145	194.868	286.434	122.942	354.54	864.79	380.612	239.474	129.429	91.2155	154.649	103.407	122.603	115.42	26782.9
M268T161	3.32027	1.50081e-07	0.0021645	9.74283e-07	0.00375214	1	1	1	1.01823	T2_K:T2_P	0.0592762	up	23869.2	25298.4	27991.2	26637.3	21967.2	21217.2	11954.3	9492.38	10334.1	10133.4	9609.63	11471.8	53602.5	42969.6	47360.2	44823.3	46198.1	45830.9	14149.4	12237	16864.8	11452.3	14762.4	15100.9	42757.9	40974.6	36038.9	37965.9	39008.4	37743.1	5200.97	4683.19	5950.96	4326.19	5136.73	4100.25	30349.7
M419T167_2	30.0272	4.06013e-07	0.0021645	2.30781e-06	0.00375214	1	1	1	2.03355	T2_K:T2_P	0.100759	up	3728.12	4858.18	4662.14	4455.82	4289.52	3813.58	1815.91	1214.94	2584.05	2277.38	3292.84	3230.03	75797	74844.2	80271.6	84100.9	71117.5	77693.3	2054.61	3557.42	2472.52	3274.18	1640.63	2447.45	62268	66137.4	66293.5	70652.3	78158.3	66299	1760.35	1898.06	4705.29	2026.08	1445.53	3385.19	33598.8
M314T370	6.26696	1.54953e-08	0.0021645	1.48224e-07	0.00375214	1	1	1	1.01302	T2_K:T2_P	0.0465367	up	854.925	733.516	777.538	766.969	730.823	744.064	1096.6	1314.18	1532.2	1825.81	749.516	1975.64	9166.46	14128.9	9025.31	9839.36	9650.54	10903.3	2228.41	1327.5	1468.66	1675.99	1380.01	1926.5	103375	101239	106996	114281	124151	102740	1400.64	1150.45	1084.26	726.526	1143.75	959.856	28179
M228T179	2.85613	1.69505e-05	0.0021645	6.29577e-05	0.00440902	1	1	1	1.02401	T1_K:T1_P	0.0899984	up	33678.8	43191.1	45761.3	32885.5	33267	46644.8	14140.1	13541.8	14188.8	13298.6	13884.4	13375.6	42841	40467.5	43407.2	46315.3	39983.2	43473.3	13485.9	14497.8	29370.8	15910	12931.6	13848.4	53615.8	54441.4	55141.6	55483.3	50825.4	53478.1	12004.5	10887.4	12257.7	12004.9	12662.2	14045.1	29108.6
M376T354	0.229794	2.25158e-12	0.0021645	1.19137e-10	0.00375214	1	1	1	1.48428	T2_K:T2_P	0.122896	down	41566.6	42961.1	33502.3	34781.3	40051.1	36490.9	20687.4	23019.1	18705.9	19526.6	18853.1	21506.5	12551.2	12202.4	11638.9	10655.2	11259.3	11850.2	48501.4	52307.4	52430.3	45842.8	55150.4	51072.7	33731	30292	29886.5	28320.3	27976.3	27283.9	53998.1	66156.8	50459.4	62555.6	64121	65822.1	30999.4
M330T349	193.662	3.56581e-13	0.0021645	3.00927e-11	0.00375214	1	1	1	2.80929	T2_K:T2_P	0.0418411	up	2612.43	2149.56	2276.54	2601.07	2966.38	3233.12	815.664	659.837	1001.16	1023.91	772.3	993.324	167169	148039	144712	139822	135345	151302	723.682	676.376	642.678	850.87	800.784	882.6	34552.1	38955.8	36830.9	37301.1	40414.3	41239	3238.16	3200.53	3775.26	3563.28	3766.26	5465.7	27318.6
M326T154	8.20761	2.27251e-09	0.0021645	3.66847e-08	0.00440902	1	1	1	1.01649	T1_K:T1_P	0.221299	up	1870.12	1544.79	1181.24	1195.66	1319.55	1218.29	166.422	199.778	135.117	157.22	174.022	182.311	26329.8	32625.7	45113.8	25622.7	25839.4	26321.3	367.265	653.999	598.031	372.242	641.427	570.996	24474.8	28930.2	23900.4	24647.3	27574.1	26608.9	101.479	69.0847	77.5147	36.7311	73.0369	101.379	39266.1
M595T214	0.000937831	4.57954e-07	0.0021645	2.89401e-06	0.00440902	1	1	1	3.22869	T1_K:T1_P	0.0176369	down	36.4276	26.904	67.8255	41.0305	116.029	29.9456	61245.9	60759	57915.9	52604.1	53120.6	53608	483.019	532.861	323.763	429.7	439.627	393.044	64431.4	62294.2	54816.9	56210.7	60369.8	60794.6	1185.33	1132.51	863.759	1052.09	1059.82	910.024	51992.6	48633.8	49472.1	49669.3	48217.5	47962.8	27468.6
M473T225_1	0.0368513	3.2e-15	0.0021645	1.52e-12	0.00436633	1	1	1	2.18353	T2_K:T1_K	0.049956	down	87227.1	83422.3	82755.9	79877.6	85193.2	77330	33192.7	26802.5	26758.8	26791.4	30905.5	27140.4	2862.01	3260.88	3199.85	2825.88	2949.19	3173.27	3209.21	4094.06	3528.24	3704.47	3983.34	3731.79	5048.03	4963.44	3818.17	3963.41	4655.47	5438.8	2436.33	1962.08	2424.6	2452.32	2214.94	2686.48	27454
M336T361	72.9981	2.62603e-10	0.0021645	5.36369e-09	0.00375214	1	1	1	2.54368	T2_K:T2_P	0.251205	up	4258.09	2763.15	2584.95	4944.25	2660.4	4970.35	1202.94	2526.14	2922.39	2896.21	2314.46	1463.88	131636	135089	133909	88967.8	126311	121875	1766.62	1738.06	1774.92	1626.75	1697.13	1503.47	14777.2	14236.4	13996.5	46496.7	48741.1	36928.1	2809.94	3028.53	5345.67	3307.31	5080.28	6074.24	23546.5
M385T163	6.31503	1.72593e-07	0.0021645	1.921e-06	0.00567692	1	1	1	1.78105	T3_K:T2_K	0.105978	up	5784.13	4881.14	5310.01	4439.44	5286.24	5497.06	9493.15	10253.1	1952.56	6986.9	6568.39	6314.06	7083.96	5963.63	6247.13	5036.3	10289.3	5228.49	11451.3	11301.4	13144.3	10373.7	10229.3	12747	57991.6	42541.6	34747.7	39698.6	41230	35436.7	148949	135536	146393	138631	148992	142429	29537.5
M383T54	0.249605	1.88427e-10	0.0021645	4.0787e-09	0.00375214	1	1	1	1.30575	T2_K:T2_P	0.136926	down	45701.9	45214.7	40622.3	41878.9	41843.4	43869.4	25837.4	26037.4	26206.7	24589.2	26260.4	27550	11027.9	10253.7	12458.9	10582.7	10799.3	9955.24	42150.4	45524.9	46655.2	42140.3	42408.8	41843.1	13351.3	12402	11649.8	13258.6	12766.7	11812.3	65399.7	59276.2	57624.6	59646.3	59347.1	60308.1	33523.9
M305T54	62.9696	2.35316e-10	0.0021645	5.92019e-09	0.00440902	1	1	1	2.55213	T1_K:T1_P	0.0467393	up	101782	85903	83744.5	101755	103744	91749.9	1269.6	1216.02	1886.29	1703.12	1263.97	1692	23217.3	22354.8	24857.7	23773.4	23391.7	23319.7	1120.53	1048.38	1620.72	1297.83	1420.19	1911.8	27585.3	26657.5	26793.6	25705.3	28722.4	25558.3	12265.4	11942.5	13201.3	12356.3	11903.8	11772.7	25630.5
M254T170	0.194523	6.3683e-05	0.0021645	0.000292205	0.00567692	1	1	1	2.24206	T3_K:T2_K	0.0908196	down	35380.2	39505.7	35377.1	18932.5	35318.4	31382.8	24070.3	36126.7	23363.4	22783.3	32319.2	23080.4	73963	62293.5	58388.6	72529.1	57982	66106.4	66329.9	65514.3	62631.3	62134.1	54755.8	65523.4	8197.61	10280.2	10225.8	19310.3	19381.8	8713.83	20085.3	16354.7	18581.1	14147.7	15105.6	15382.6	27781.9
M296T358_2	40.0092	2.50516e-09	0.0021645	3.33371e-08	0.00375214	1	1	1	2.20487	T2_K:T2_P	0.0625201	up	5997.85	2637.37	2868.36	3069.85	2469.43	5972.65	3001.88	2282.15	3270.49	2914.75	1890.12	1908.57	95402.6	92056.7	57387.6	96465.5	54994.5	96393.7	2311.3	2071.64	1013.13	2209.74	2107.33	2601.52	53748.7	51718.7	55416.1	67346.9	58072	56365	3862.64	2668.02	3177.81	3400.06	2204.42	2150.66	24961.1
M296T304	25.4619	2.36652e-05	0.0021645	7.38306e-05	0.00375214	1	1	1	1.89833	T2_K:T2_P	0.101435	up	2951.8	1955.23	2701.19	2765.69	2047.21	1995.66	1532.01	1213.69	1379.02	361.406	1348.67	1327.3	49606.1	50305.9	42314.1	50485	45642.9	41916.8	2425.71	1980.84	2070.08	518.403	1972.25	2040.16	80291.2	78095.1	84904.6	74829.2	81448.7	75831.5	2253.37	7504.18	2485.79	2362.61	6583.08	3972.74	30998
M165T218	8.66026	3.06603e-11	0.0021645	9.3365e-10	0.00375214	1	1	1	1.73108	T2_K:T2_P	0.209312	up	13296.2	14820.1	14726.8	12924.5	13165.9	34821.6	13714.1	13749.1	12440.7	12472.6	9451.43	7035.64	68536.3	72838.6	75833.4	74251.6	59784.8	65789.3	7303.44	9397.63	7560.19	7042.11	7763.54	9088.02	51886.6	10029	8877.12	44853.4	8537.09	50059	8478.56	8845.88	5944.05	5848.42	5729.02	5318.21	22445.3
M222T167	17.4993	2.66715e-10	0.0021645	5.38845e-09	0.00375214	1	1	1	1.73804	T2_K:T2_P	0.087443	up	6800	7108.59	8760.76	6538.81	6142.99	7971.26	1907.93	1651.95	3412.5	2222.5	2085.76	2962.51	58388.2	67616.9	66852	62015.5	74797.4	70255.6	3406.61	3058.71	4746.45	3625.53	4252.25	3764.24	58187.6	61101	62253.6	68767.4	68455.4	55037.6	2088.18	1586.32	921.301	1212.09	1908.81	1673.98	30001.1
M395T451	0.320469	8.46294e-07	0.0021645	4.28742e-06	0.00375214	1	1	1	1.0172	T2_K:T2_P	0.281659	down	55788.1	36636.9	38465.7	5904.42	37938	43594.7	17414.6	12712.9	18997.6	19572.8	14692.4	18733.5	9186.34	8247.22	5390.7	8678.68	8693.41	8088.37	27096.5	23497.7	22194.2	23994.9	21868.5	32017.1	41213.7	49565.5	47064.4	69103	45756.5	42237	51869	56075.3	56083.9	46591.3	42440.8	50818.9	27427.8
M281T373	22.4238	4.13518e-13	0.0021645	3.28205e-11	0.00375214	1	1	1	1.93783	T2_K:T2_P	0.0657483	up	3732.5	4518.33	4180.82	7016.17	7351.58	5985.26	2803.02	2896.57	3103.2	1824.89	2873.85	3192.82	69848.3	59433.4	60613.4	72852.3	61866.7	76645.1	2875.39	3001.17	2575.61	3108.5	3213.32	3120.32	54104.4	58596.3	53280.1	55932.3	54031	55381.7	3295.47	1274.76	3163.84	3583.52	3336.67	1428.84	28080.3
M213T322	45.6266	6.96436e-08	0.0021645	5.12487e-07	0.00375214	1	1	1	2.36973	T2_K:T2_P	0.0480501	up	2152.91	2196.25	2468.84	2773.9	1800.93	2240.47	1626.46	1549.89	1715.72	1976.64	1928.77	2416.16	85627.9	90670.1	96495.4	101907	84148.2	87686.2	1952.6	2843.2	1467.26	1753.42	1507.35	2454.59	5698.63	5348.68	6289.51	7131.66	4562.2	5920.05	2503.09	2211.76	2392.64	2564.52	2359.93	2451.6	27507
M319T407	3.40518	2.23222e-08	0.0021645	2.45581e-07	0.00440902	1	1	1	1.21833	T1_K:T1_P	0.138515	up	39526.4	29361.2	30423.8	30919	30781.8	28874.9	11874.5	8004.17	9271.13	9426.86	8175.2	9012.24	61568	67312.1	58139	60545.3	58987.8	55281.3	32050.1	21242.8	19961.2	14454.5	8972.63	20775.5	25743.6	30529	30824.7	31085.7	27623.1	32844	22398.5	22916.1	21374.9	14117.3	22705.3	22820.6	20829.1
M195T370	0.474031	6.40655e-10	0.0021645	1.10368e-08	0.0039439	1	1	1	1.02348	T3_K:T3_P	0.115391	down	38829.9	42719.6	37863	39453.1	38209.4	36786.3	39249.7	37505.5	33894.5	34808.6	38138.4	38393.1	25924.4	22566.1	25424.3	24472.1	22122	21215.2	35960.2	38293	40497.2	35991.1	38808.6	37363.5	17649.5	17836.2	19323.8	18122.2	20247.6	19472.2	38443.6	43382.9	40770.6	38312.6	40008.9	36727.2	31542.9
M353T415	0.467419	0.0216169	0.0649351	0.0328218	0.0857781	0.833333	0.5	1	1.08683	T2_K:T2_P	0.234899	down	34399.4	29457.5	29736.7	31543.8	31663	25621.6	36548.8	30588.7	34544.4	33656	25555.4	33561.5	41858.4	6913.2	5955.09	8055.27	10828.8	4047.66	33184.8	33040.8	34005.4	28609.3	19529.1	17773.7	31772	25756.3	27653.1	14715.6	27894.4	24946.6	31090.6	28598.9	26492.4	26138.2	29496.9	28613.6	16599.3
M509T184	0.176413	4.83e-11	0.0021645	1.75e-09	0.00436633	1	1	1	1.59126	T2_K:T1_K	0.0656767	down	38879.6	33269.2	30281.7	35179.2	31655.2	29794	18362.3	17592.6	18655.4	24589.4	15973	16228.4	5799.14	6319.58	5861.24	5843.3	5088.44	6204.78	8125.8	17451.6	7203.67	10854.3	28891.5	8737.06	9058.35	8417.66	10685.6	9246.58	7928.12	11582.1	6492.72	10194.2	6927.87	5780.57	3781.74	5020.96	23369.7
M339T373	33.5623	7.6116e-06	0.0021645	2.81662e-05	0.00375214	1	1	1	2.09518	T2_K:T2_P	0.0907759	up	2035.88	2500.48	1906.89	2344.7	3202.72	3348.99	1421.55	2375.6	1424.34	2458.41	2150.92	2130.85	63394.8	54445.3	51517.7	66332.5	58010	64056.9	1065.35	1421.5	1270.74	3653.09	921.294	2327.52	75220.8	78451.3	69816.8	72065.1	71419.4	72924.3	2729.35	2718.62	2653.83	1505.32	2567.56	2543.44	23655.4
M558T389	0.424152	1.13354e-11	0.0021645	4.26965e-10	0.00375214	1	1	1	1.08313	T2_K:T2_P	0.0480771	down	31905.3	28233.7	27306.6	29425.4	28507.7	26813.7	48486.6	49267.2	45832.8	53252.9	51091.5	50320.1	21044.8	20592	20875.7	19767.2	19776.3	19047	48956.1	48735.9	47120.8	48230.7	46537.5	45937	22410.3	24834.8	21276.2	24921	22388.7	22933.2	41397.9	40686.3	36873.7	39543	40312.5	40252.1	26451.2
M317T167	30.9532	0.00260257	0.0151515	0.00480514	0.0229684	0.916667	0.722222	1	1.79603	T2_K:T2_P	0.0910483	up	7096.08	5572.47	5839.32	8186.77	5338.18	6609	1537.17	1287.81	1830.72	1324.1	1674.93	2024.76	84959.1	92313.5	2349.2	84470.3	70899.3	86406.3	2184.04	2958.29	2734.72	828.654	2710.64	2197.67	79329.6	3698.55	71068.3	75436.6	75385.9	81556.1	2119.61	1651.81	1353.19	2059.36	2476.97	1457.87	28014.5
M218T154	5.00184	3.97843e-10	0.0021645	8.98122e-09	0.00440902	1	1	1	1.05398	T1_K:T1_P	0.106273	up	8173.91	7950.91	7463.91	6158.83	7054.58	7001.97	1328.02	1643.84	1261.56	1717.49	1402.9	1403.78	22517.6	14948.3	23475.6	13872.9	19981	25196	3677.03	4444.24	3985.33	4013.93	4261.3	3916.5	24905.4	25922.7	26466.6	26082.4	23194	25341.7	800.519	699.569	768.399	721.103	915.986	727.623	24374.9
M279T300	6.03471	0.0212887	0.0649351	0.04809	0.117802	0.833333	0.5	1	2.10505	T2_P:T1_P	0.0406363	up	2070.5	2839.42	1957.72	1859.84	2955.82	3702.28	7297.07	3372.83	3502.16	3765.57	3181.44	3331.37	22364.5	2998.69	2911.85	4935.03	2639.51	21537.2	28357.2	30537.1	28811.2	29603.8	28540.5	1701.51	1559.26	415.664	23536.5	850.45	23336.1	22185.3	6059.71	5788.62	6879.88	5770.77	8290.26	5561.26	25591.9
M376T426	0.461757	6.84e-06	0.0021645	3.19e-05	0.00436633	1	1	1	1.08863	T2_K:T1_K	0.191962	down	30095.6	29720.4	30050.6	26527.3	30814	30753.8	34029.9	22870.5	30466.6	31154.8	21607.1	34362.5	13863.4	13097	10966.6	13996.6	16883	13368.5	24214.7	25884.6	25998.4	26617.6	24783.4	27146.9	22189.5	22104.7	21231.9	21557	20614	22294.5	17920.7	16776.4	16464.5	16782.7	17228.7	17199.5	17792.1
M545T193	0.0950249	3.57469e-05	0.0021645	0.000105687	0.00375214	1	1	1	1.58348	T2_K:T2_P	0.0512127	down	7124.7	4920.46	6523.8	1499.17	5977.32	7267.6	7520.23	10096.9	9069.51	7805.16	8678.01	8393.14	6696.11	6902.2	6550.36	6914.15	6143.03	2246.72	61939	61833.7	67212.6	57098.3	60731.7	64271.9	844.67	8655.56	9139.25	8739.85	1198.88	8795.3	82992.3	85305.1	76662.8	84332	77878.6	83082.5	24845.4
M210T211	5.05209	3.51746e-06	0.0021645	1.43518e-05	0.00375214	1	1	1	1.32341	T2_K:T2_P	0.0801212	up	44573.2	44293.1	44594.1	45399.9	46053.8	43256.8	25434.3	24006.3	25939.5	18043.7	17526.1	17423.2	32140.4	52741.4	32209.6	34598.9	52507.1	33987	8435.88	8758.87	7660.87	7897.66	7409.98	6982.47	7270	8936.29	7505.86	6964.85	7049.8	6626.92	6672.43	6059.18	6206.14	5903.45	5907.37	6283.85	25953.4
M237T150	8.38873	1.44453e-08	0.0021645	1.71061e-07	0.00440902	1	1	1	1.98782	T1_K:T1_P	0.113504	up	122346	112655	116780	82102.2	73782.7	91528.9	12636.7	11644.8	14592.5	10192.4	11806.9	10555.3	23750.7	25241.5	27694.4	37349.4	29267.4	26175.1	17497.4	17354.7	15752.3	15678.7	14393.1	12847.2	25667.4	24071.3	25752.7	22813.1	25047.7	25155	30526.2	27702.1	26709.6	25504.1	24543.2	25380.1	21292.3
M121T180	4.72504	9.82257e-13	0.0021645	7.79608e-11	0.00440902	1	1	1	1.42381	T1_K:T1_P	0.0963805	up	95364.9	92375.8	88124.4	85266.2	83546	80627.3	19127.3	18154.9	16764.6	18845.5	19998.2	18284.1	13083.2	10858.1	10497.5	12083.3	10371.4	10616.5	14938.9	13722.4	13797.3	11859.5	12269.1	14142.8	25716.4	18862.7	20931.5	19558.5	18105	22600.6	11368.8	11897.7	11240.1	12446.2	11693.6	12539.4	21188.1
M133T167	2.46457	1.25069e-11	0.0021645	4.64638e-10	0.0039439	1	1	1	1.02858	T3_K:T3_P	0.0525346	up	14048.9	32498.4	13094.1	15741.6	35006.6	30381.7	14035.3	14542.9	16337.1	17282.7	16014.2	14259.5	42741.3	40702.8	43652.5	42607.4	42296.1	40709.7	19414.6	19676.2	18173.9	20960.8	17754.5	20500.7	33498	35624.5	35208.7	33004	35083.7	34398.2	13163.7	14856.5	14412.4	13887.7	14028.7	13567.2	25904.9
M311T373	16.4111	1.85153e-06	0.0021645	8.37564e-06	0.00375214	1	1	1	2.07009	T2_K:T2_P	0.0561197	up	6599.28	6466.58	10390.2	6825.51	6577.29	7590.5	4774.35	4000.44	4746.05	6688.12	6093.27	5267.77	70449.3	70330.5	70779	74786.6	75289.5	69222.8	5123.14	5067.23	2918.99	4976.99	2910.63	5257.12	33888.9	29161.6	25640.2	24248.6	25101.5	26379.4	6539.38	6006.9	6052.17	6690.71	6076.11	6361.11	23649.5
M200T153	12.3204	1.70701e-13	0.0021645	1.6986e-11	0.00375214	1	1	1	1.58585	T2_K:T2_P	0.166189	up	2603.35	2977.91	2711.11	2412.39	2773.55	2458.47	3041.87	2139.25	1818.53	2913.47	2857.53	2799.96	30199.2	35573.2	29411.1	28689.1	29766.9	33071.8	2429.39	2947.89	2492.06	2424.2	2557.68	2303.43	33037.4	34964.8	39587.2	35156.1	38013	43078.8	405.19	1437.12	1014.18	2191.44	2250.1	2179.28	30862.4
M337T243	0.102006	5.94743e-11	0.0021645	2.08692e-09	0.00440902	1	1	1	1.27018	T1_K:T1_P	0.126909	down	970.781	1048.47	1074.17	901.035	1043.75	982.812	10585.3	10696.2	10190.8	10384.4	9046.47	8122.77	3523.73	4170.84	3721.18	2926.64	4475.7	3787.79	752.574	694.817	536.955	963.323	719.289	13297.4	146618	141596	141644	110754	125199	115448	58058.7	57981.8	54232.7	57187.5	47753.8	57324.1	23595.9
M149T210	0.0734446	2.02e-11	0.0021645	8.56e-10	0.00436633	1	1	1	2.06313	T2_K:T1_K	0.0518057	down	106181	103577	105487	98909.1	96965.1	93481.2	36401.4	30852.8	34611.9	21475.4	23651.2	31818.7	8187.77	6420.14	7301.59	6767.5	7820.63	7906.97	6906.16	6699.85	6702.21	6658.48	7211.9	6669.48	10658.1	10877.8	10985.9	10487.3	10341.7	9555.29	10245.9	10159.1	9595.76	10079.9	8964.44	10462.8	23517.5
M219T257_2	0.0693873	7.17013e-10	0.0021645	1.43798e-08	0.00440902	1	1	1	1.81454	T1_K:T1_P	0.256062	down	4413.41	4336.9	4428.27	4532.87	4195.73	4921.84	81565.9	60456.3	62403.8	57498.4	64532.1	60199.9	3596.11	3726.69	3578.46	3455.71	3741.44	3552.97	45465.8	46291.6	47267.4	44704.9	48330.4	48159.7	3444.62	3361.92	3389.5	3838.15	3892.78	3360.73	34321.7	33906.3	36380.9	37191.3	36065.3	34124.7	20727.4
M543T179	5.54386	2.36533e-11	0.0021645	7.6182e-10	0.0039439	1	1	1	1.52201	T3_K:T3_P	0.0260745	up	8070.48	6348.58	7097.98	9049.88	6031.09	8908.75	10514.5	11135.1	8054.86	8782.43	10213.4	11422.3	36809.4	38430.1	36970.8	34593.8	35020.7	35980.1	15048.4	16278.4	17449.3	17432.6	15772.9	15636.7	44783.1	43600	43041.9	43387.5	40381.4	38471.8	7340.28	6713.37	7552.77	7995.98	7518.89	8634.88	24230
M325T297	0.151464	1.42444e-10	0.0021645	4.12901e-09	0.00440902	1	1	1	1.17388	T1_K:T1_P	0.0246491	down	2354.37	2315.06	2854.07	2460.55	2465.01	2547.99	17392.1	17004.6	16168.2	15940.5	16363.5	16145.2	5824.14	4556.03	4708.4	5343.25	4983.75	4804.83	5344.76	4594.67	3741.94	3737.07	3950.74	13336.9	1371.54	1554.44	1372.77	2827.76	1716.45	1426.7	162640	143992	131870	146683	141820	145590	25485.7
M153T168	0.480999	1.02758e-10	0.0021645	3.08598e-09	0.00430897	1	1	1	1.03166	T3_K:T1_K	0.0670589	down	41490.4	38359.4	39723.6	38497.3	40411.9	36246.9	19610.8	19757.8	21407.6	18577.9	20760.5	20570.5	29779.9	26966.7	22591.2	18112.5	22243.7	19887.3	37133.8	39255	37501.2	38732.5	33709.8	34367	19016.2	17612.1	19511.3	18840.2	18464.8	19460	18890.4	19264.2	19872.6	15953.3	18648.8	16580.8	25306.5
M493T366	162.633	1.15031e-15	0.0021645	5.52013e-13	0.00375214	1	1	1	2.66252	T2_K:T2_P	0.0466045	up	733.214	566.677	655.021	500.497	587.248	593.34	309.477	302.669	413.809	316.276	293.863	293.194	61157.7	55389.9	54347.8	58470.7	55981	60667.5	323.002	356.05	368.393	400.67	336.967	342.499	3000.95	2457.42	3064.44	4188	2840.53	2251.67	488.622	413.434	522.893	523.417	502.015	489.34	24201.6
M194T70	0.441513	5.02e-07	0.0021645	3.37e-06	0.00436633	1	1	1	1.08452	T2_K:T1_K	0.0881041	down	43685.3	42798.4	42025.1	38832.6	31898.4	38944.2	36470.4	36080.6	39058.4	37364.3	40126.2	33614.9	16726.4	18341.9	18605.7	18419	15946.5	17121.8	36590.9	38942.2	41015.1	37358.7	34298	35084.8	18371.2	19463.8	20651.8	20880.4	20446.6	19518.5	35590.6	33892.6	35264.9	34034.1	35333.7	35317.9	28284.7
M559T169	0.0127155	2.36982e-07	0.0021645	1.6676e-06	0.00440902	1	1	1	2.55166	T1_K:T1_P	0.0382848	down	1680.12	1030.76	655.862	1719.76	1466.97	1435.05	105267	104268	96843	99225.3	125923	96725.4	1929.49	2162.23	2076.79	2316.39	683.927	2269.25	43743.2	48772	48519.8	46166.8	42585.1	48907.1	2329.4	2800.85	3869.45	3672.01	4311	2602.24	41630.2	35382.5	39321.9	38711.5	37935.2	45519.4	25820.6
M229T220	9.81835	0.00131729	0.0021645	0.00260249	0.00375214	1	1	1	1.80054	T2_K:T2_P	0.0686504	up	6740.03	5149.69	9078.36	8184.56	6801.9	9713.76	11573.4	4597.51	4801.84	4171.27	5059.56	5687.32	95102	105815	84707.4	88088.8	94182.8	95327.5	1279.97	15055.4	13088.2	11481.1	12521.8	3937.9	22666.1	24044.2	27555.5	25475.5	22889.9	22332.5	4162.3	4205.19	5036.29	3827.99	4111.25	5353.33	23207
M210T195	0.115458	5.52456e-14	0.0021645	1.05979e-11	0.00440902	1	1	1	1.6967	T1_K:T1_P	0.0651573	down	10278.8	10288.7	8784.44	9582.26	10476.2	9951.82	86365.3	88129.1	79686.5	86384.4	93812.8	79769.4	15420.7	12828.6	14869.7	12620.5	12181.3	13042.4	23660.5	25451.1	28501.1	26403.9	27642.8	24202.4	26702.7	25301.3	3278.68	1395.2	23107.9	4380.55	42971.2	49498.5	49865.1	43109.1	43562	44345	24556.5
M447T362	32.6846	2.24503e-08	0.0021645	2.01177e-07	0.00375214	1	1	1	2.17527	T2_K:T2_P	0.0738202	up	3164.45	1861.25	1789.87	1739.5	1913.38	1655.22	5100.09	2777.6	4926.38	4603.04	2665.14	4671.08	93900.6	91055.4	95748.3	93333.1	98583.2	87685.8	3312.84	2182.18	3096.21	3014.51	2321.12	3215.97	18073.8	17095	18296.1	19477.6	17820.1	16295.1	2272.5	2080.26	2134.49	2070	1501.01	2221.29	22571.7
M385T184_2	4.23645	2.09453e-09	0.0021645	3.43947e-08	0.00440902	1	1	1	1.09422	T1_K:T1_P	0.0291901	up	50016.9	53340	49842.3	44783.8	48816.8	38189.6	10567	10157.1	12713.8	11741.3	11088.5	11003	3818.16	5872.97	5971.62	4310.8	2823.55	6334.16	5064.15	4602.57	3522.59	1419.33	2806.53	2127.61	14022.8	9350.04	9581.21	24360.2	14447.6	11460	9180.28	7939.55	8048.63	1443.05	3304.63	7108.46	24723.3
M424T165_1	0.0169673	1.77213e-06	0.0021645	8.92354e-06	0.00440902	1	1	1	2.40807	T1_K:T1_P	0.0823821	down	539.002	1222.78	810.912	1974.05	755.568	955.876	59474.9	63641.8	55238.6	60053	70138.7	60290.8	3052.83	1284.67	1187.67	5773.48	6070.56	4918.33	55526.3	48770.5	41906.1	39595.2	47657	44245.9	1330.85	1668.91	4974.36	1362.74	1983.57	5478.18	57190.6	59006.3	59361.4	54610.8	52042.4	55553.3	23347.9
M371T182	0.0558377	2.32939e-13	0.0021645	2.12726e-11	0.0039439	1	1	1	1.81272	T3_K:T3_P	0.136868	down	3693.16	688.166	1041.86	2029.77	2006.91	2427.99	3657.2	2960.49	919.549	6696.24	3526.7	3679.11	3750.63	5000.39	5796.95	4268.85	4564.74	4462.87	8845.85	9741.03	9778.67	9477.53	7469.94	7143.77	7308.54	7148.37	7219.96	6097.84	6025.5	7303.79	136916	117121	127832	123329	114265	116672	21495.3
M159T224	4.2013	1.45979e-10	0.0021645	4.19892e-09	0.00440902	1	1	1	1.03688	T1_K:T1_P	0.0770071	up	98991	87152.1	100650	110137	102217	89657.1	22121.9	24114.2	20750.2	22617.9	22898.5	27645.2	79181.3	92931.4	91544.6	92571.8	73145.3	80732	6133.23	12522.7	6820.19	5638.96	5599.48	6927.4	7056.78	7017.65	6075.14	10759.7	6863.36	7307.2	6828.82	8422.76	8683.07	9042.29	5419.73	6484.15	22545.1
M345T263	0.208483	6.55488e-13	0.0021645	6.12354e-11	0.00440902	1	1	1	1.18036	T1_K:T1_P	0.206553	down	2854.88	2949.06	2956.09	3281.22	2838.17	3077.17	15577.9	15169.1	13212.8	14390.6	13958	13821.2	8324.41	8101.1	5835.84	5995.67	7499.38	7280.98	3749.97	3833.73	4393.37	4280.76	3743.48	5050.75	63706.9	61954.3	63013.7	60518.4	64373.6	61273.7	6499.39	7837.9	5314.05	6378.67	8079.38	6257.8	14975.2
M502T435	177.115	4.72958e-12	0.0021645	2.14504e-10	0.00375214	1	1	1	2.71919	T2_K:T2_P	0.0554468	up	800.672	831.837	1140.66	1189.77	1412.51	873.141	823.025	805.203	742.867	1004.69	814.952	854.481	163005	169230	147541	201229	162555	175019	880.567	823.403	1293.51	1027.25	801.706	924.512	2824.79	2433.47	2939.37	2227.1	2150.42	2779.58	630.03	634.206	492.52	797.455	847.456	759.282	21692.7
M275T381	62.339	2.09021e-11	0.0021645	6.89873e-10	0.00375214	1	1	1	2.54511	T2_K:T2_P	0.0606079	up	2904.69	3365.42	4325.51	2758.64	3932.96	2989.94	1464.58	2477.55	1703.92	2086.92	1416.12	1523.91	117290	111557	109306	113561	113804	124970	2016.21	1945.9	1534.19	1862.34	1685.88	2031.82	5317.17	9531.95	9227.87	6255.84	5045.4	9497.77	3560.72	8465.2	3982.78	3633.6	3514.06	3714.51	23796.8
M351T293	11.5681	3.06471e-10	0.0021645	6.02726e-09	0.00375214	1	1	1	1.91615	T2_K:T2_P	0.180027	up	6453.28	7441.35	6678.77	5792.2	6362.45	6900.9	14805.3	14780.3	13210.2	13381.9	14505.5	13936.8	47905	46267.2	45192.1	44938.5	43710.3	42932	4212.6	3552.23	3891.34	4496.9	3706.65	3562.03	57900.7	50151.8	46485.6	45485	48597.9	47137.3	15317.7	14014.2	14277	14463.9	13776	14042.1	28124.3
M145T60	12.7483	6.79261e-14	0.0021645	8.5446e-12	0.00375214	1	1	1	1.51193	T2_K:T2_P	0.0717334	up	4678.93	4869.84	4556.74	4252.74	3380.21	4309.61	2259.21	601.663	1009.16	921.285	802.114	854.51	31924.8	30882.7	28984.4	31792.8	30065.4	28590.2	2369.96	2403.88	2693.12	2313.58	2291.57	2223.2	45320.4	45788.1	45090.7	47201.3	46239.7	47978.1	1021.97	1190.23	1124.21	1286.84	638.483	1058.41	25254.4
M287T58_2	4.80192	8.48691e-09	0.0021645	1.10082e-07	0.00440902	1	1	1	1.08074	T1_K:T1_P	0.076195	up	32716.4	27262.9	23792.6	31096.1	31793.3	26923	5788.56	6445.32	6186.3	5618.63	5664.73	6445.4	19645.7	18292.4	18028.3	17781.6	18281.3	20006.9	6575.33	5706.13	6203.83	6421.98	6329.95	6525.73	60793.1	56968.2	57450.8	57051.1	60388.3	63347.9	5146.65	685.693	4692.57	4907.23	543.874	751.001	25598.2
M369T200_2	2.8295	0.00027696	0.0021645	0.000733317	0.00440902	1	1	1	1.01825	T1_K:T1_P	0.155833	up	58723.8	28706.5	26506.2	31689.1	53172.9	28310.8	20004	11687.4	12504.2	11725.3	12768.5	11575.5	21209.2	9238.25	20044.7	28016.4	19888	20620.1	19220	22659.1	19280.4	18678.2	11761.7	11123.1	26477.2	28283.3	22493.9	24715.5	25111.1	25848	12450.6	3660.76	8823.79	21123.6	3752.07	23923.9	27161.6
M347T385	353.665	3.76147e-11	0.0021645	1.06262e-09	0.0039439	1	1	1	2.9943	T3_K:T3_P	0.051389	up	696.507	517.404	392.468	358.656	626.332	410.909	1281.12	388.46	1038.42	1071.69	344.439	1041.51	5046.79	5255.46	5680.66	5212.43	5560.54	4896.27	1186.48	663.227	1036.67	966.312	649.382	1198.86	117913	131802	118769	125546	125855	125473	374.284	317.805	427.887	317.853	307.498	362.194	22743.6
M588T282	0.00973757	2.34986e-07	0.0021645	1.65959e-06	0.00440902	1	1	1	2.47601	T1_K:T1_P	0.034925	down	549.316	855.308	941.339	665.049	651.277	1535.49	98943.9	95717.8	82558.1	80042.5	89216.1	87306.8	618.75	701.76	675.791	619.913	576.638	643.125	61357.8	57451.6	54855.6	51132.2	58039.6	54009.2	1942.23	1592.29	1723.02	1572.87	2110.93	1789.94	50291.4	47554.2	45617.2	49414.1	41876.1	50745	24048.1
M287T138	0.0274413	2.29427e-07	0.0021645	1.3918e-06	0.00375214	1	1	1	1.86359	T2_K:T2_P	0.119073	down	447.191	561.18	813.444	1138.31	579.856	512.592	920.965	875.596	707.848	740.156	793.327	659.866	1069.42	861.332	655.751	1030.09	1355.95	987.119	36672	35565.5	37757.1	35867.4	35273.5	36043	1492.16	1697.86	1443.79	1971.97	1791.33	1574.51	125096	116337	156551	138104	121581	117510	27829.3
M420T167	2.52443	0.001209	0.00865801	0.00369575	0.019501	0.944444	0.75	1	1.02926	T3_K:T2_K	0.139905	up	695.621	1070.53	1748.3	1914.24	1404.34	885.403	2993.23	2581.09	2672.6	3036.58	3729.67	4552.45	849.724	1903.94	1112.41	949.319	1717.37	658.1	2426.56	3697.74	2433.09	3212.49	2723.48	3450.78	2983.8	3211.6	1589.59	3490.85	3349.21	3527.8	3171.85	2098.95	1723.31	828.126	2192.98	1104.83	27610.1
M380T384	0.00714625	1.39882e-06	0.0021645	6.59542e-06	0.00375214	1	1	1	2.83587	T2_K:T2_P	0.0417747	down	792.087	865.252	868.882	836.439	935.783	931.916	1963.05	1864.96	2012.36	2083.17	2027.75	1984.25	1794.04	880.243	517.567	1658.73	751.905	299.981	143319	193629	106157	117291	165092	100464	4497.92	4806.16	3152.74	4942.43	5376.38	5643.54	9313.9	8748.53	5937.66	5585.76	9101.46	8807.24	21980.5
M192T225	4.69509	5.80004e-10	0.0021645	1.216e-08	0.00440902	1	1	1	1.1023	T1_K:T1_P	0.0455863	up	78758.6	85049	99390.5	89602.9	105003	85449.6	19754.3	19499	17701.6	17634.8	20285.9	20831.1	2949.83	3656	3893.47	3942.02	3406.35	2866.69	5441.6	4920.6	5334.79	4845.66	5671.74	4286.78	6754.99	6890.27	5592.45	5784.28	6262.24	8160.38	4084.5	4705.57	4990.23	5377.04	3554.75	5199.65	23659.9
M521T191	0.0587661	0.000169086	0.0021645	0.00047286	0.00440902	1	1	1	2.06994	T1_K:T1_P	0.0447695	down	2849.76	3705.09	2325.94	4501.55	20780.8	4383.48	108853	109953	103334	103994	116584	113215	3200.62	3133.11	1205.74	4267.63	1627.23	1005.84	22036.5	23063	22956.3	22215.3	23688.1	24151.6	5647.73	5368.45	5019.99	3353.62	4872.1	4648.95	21335.3	21548.8	24570.2	21841.9	19864.3	21642	23388.7
M789T370	268.066	7.64958e-15	0.0021645	1.75861e-12	0.00375214	1	1	1	2.85755	T2_K:T2_P	0.103181	up	1717.63	1303.8	1569.88	1593.71	1126.84	1478.15	715.813	382.831	572.402	674.48	644.063	518.594	123683	146731	152201	117266	121566	117113	491.948	472.081	611.903	451.988	402.94	473.504	3075.76	2597.28	2170.06	1747.98	2658.2	3002.29	315.021	258.531	289.658	351.843	422.464	363.145	19432.9
M235T55_2	28.1501	1.40302e-11	0.0021645	5.00212e-10	0.00375214	1	1	1	1.88553	T2_K:T2_P	0.0249824	up	930.416	572.126	1069.01	801.638	940.375	766.582	2851.46	1595.48	2004.12	1958.71	2062.94	2147.9	41386.3	45704.3	39669.1	38461.2	46897	41758.5	1174.44	1408.58	1516.77	1607.41	1652.27	1659.18	50282.2	49841.2	47296.9	46346.2	49919.6	46873.5	1366.29	517.348	1062.17	1374.51	1236.33	1502.61	23057.2
M358T367	0.280565	1.9702e-08	0.0021645	1.80678e-07	0.00375214	1	1	1	1.09978	T2_K:T2_P	0.122658	down	33802.8	32340.2	31941.4	26126.4	29600.3	28836.6	30871.5	27713.9	32238.2	29429.4	26585.4	22984.8	7921.94	6173.55	5659.26	6126.92	5406.42	6611.97	25384.7	23930.9	23470.8	20691.9	21007.6	20598.9	14876.4	15109.4	13369.8	13699.8	13470.5	13363.6	4833.98	4816.53	4688.42	3769.68	3844.54	4071.02	25992.1
M210T161	6.77609	8.45253e-11	0.0021645	2.1106e-09	0.00375214	1	1	1	1.52145	T2_K:T2_P	0.0707255	up	17742.4	14049.5	18025.3	19438.8	23539.7	15351	8505.73	8103.97	7697.39	10978.2	6719.07	8632.57	44445.7	51227.7	51936.5	52755.7	51731.8	51478.1	7110.93	7235.24	8991.5	6927.64	6852.63	7683.09	40630.5	41655.2	36691.3	41674.7	42880.8	38367.1	5430.09	5190.39	4340.89	5057.43	3971.74	3478.45	25205.2
M541T194	0.041215	4.58786e-07	0.0021645	2.54894e-06	0.0039439	1	1	1	2.27795	T3_K:T3_P	0.0858845	down	10290.4	11345.9	9988.17	3590.56	3924.68	3654.86	4440.46	6859.04	6921.02	6967.4	6002.11	5016.88	11976.8	11217.8	9724.82	2984.26	10298.8	10866.9	22496.3	20186.6	25623.6	22368.4	23519.3	23755.2	3502.4	2294.09	3131.65	3678.94	4190.44	4773.33	83990.8	86538.4	89143.9	92309	85862.6	85529.4	20964.1
M281T160	9.06988	1.70955e-07	0.0021645	1.29078e-06	0.00440902	1	1	1	1.57749	T1_K:T1_P	0.207947	up	54221.2	50425.9	53132.5	49857.8	47874.2	50649.8	5015.33	4423.29	6883.21	4976.16	6504.77	5953.09	10041	11162.6	10196.5	10238.2	16451.5	9004.16	4995.1	5226.74	6736.31	4883.51	6118.63	5907.63	78346.9	88908.9	76905.4	82991.5	80617.1	83700.5	1867.78	1788.58	8376.22	9001.37	7450.81	9068.77	23501.4
M189T185	0.0278646	8.20711e-08	0.0021645	5.87721e-07	0.00375214	1	1	1	2.36514	T2_K:T2_P	0.0552101	down	14632.8	13052	13349.5	8151.46	12120.7	11584.7	42995.2	39062.5	40010.4	39521.4	41111.9	39856.3	2139.46	1999.23	3261.79	2211.06	2586.43	3397.27	96198	100823	90772.9	89428.7	92073.7	90383.6	3654.95	2574.2	4340.29	4213.67	3902.85	4213.07	41791.3	43020.7	41966.2	41266.9	41467.2	41548.5	23571.5
M679T242	0.024073	9.69614e-10	0.0021645	1.81076e-08	0.00440902	1	1	1	2.17864	T1_K:T1_P	0.0889089	down	946.175	905.617	704.725	1088.49	563.724	1126.34	36201.7	45514.1	32604.2	42364	28672.5	36264.5	1333.53	1743.74	1065.14	1418.62	1401.7	1267.44	28721.1	29213.9	27055.2	28570.7	27225	23320.8	2530.53	2517.25	2855.06	1674.34	3099.36	2209.72	69833.5	56659.3	59146.5	74585.9	74893.4	53503.1	19476.3
M233T58	5.11226	1.66062e-09	0.0021645	2.83155e-08	0.00440902	1	1	1	1.06397	T1_K:T1_P	0.0656482	up	105228	92183.1	93735.8	101908	109038	103949	21586.3	23012.5	18295.7	19664.5	16628.1	19359.7	2272.33	2224.15	799.708	1377.88	2082.03	1948.69	27379.2	24418.6	22714.8	24490.9	27714.8	24346.9	4295.3	3385.75	2959.35	4073.52	3229.24	3886.69	43108.6	37224.5	37792.2	38605.8	37159.7	37336.4	23833
M167T214	2.65774	2.80199e-12	0.0021645	1.81367e-10	0.00440902	1	1	1	1.02042	T1_K:T1_P	0.148015	up	26553.2	23952.5	23551.6	24876.3	24207.4	24392.7	9222.1	10000	8844.65	8910.91	9184.23	9348.98	21788.7	19442.4	20199.4	22413.7	30751.8	19555.8	12190.2	9669.59	9543.83	12436.6	11654.1	11657.7	48893.8	50209.3	34919.5	49050	48773.4	36438.9	32962.7	16639.9	28709.9	24381.6	27934.6	17693	25959.3
M535T229	0.0397374	7.78375e-08	0.0021645	6.67022e-07	0.00440902	1	1	1	1.92317	T1_K:T1_P	0.0270077	down	2143.99	1150.3	1915.33	1462.63	1689.43	1638.22	45960.5	42246.3	40514.7	39053.2	41613.3	42261.7	1796.17	2117.42	2166.09	1617.11	1990.2	2330.79	71382.5	73084.7	70722	68478.6	71021.1	72680.7	1145.91	2178.85	803.408	1869.92	1805.71	1703.76	29128.5	29677.7	35268.8	28118.6	28544.3	32345.7	23145.1
M313T304	34.9818	2.37062e-15	0.0021645	8.78052e-13	0.00375214	1	1	1	2.13338	T2_K:T2_P	0.0776226	up	3197.54	2065.24	2055.41	1873.4	1980.79	2074.24	1647.82	1804.51	1838.8	1775.84	1933.23	2435.16	41465.1	42747.7	43057.6	38978	36079.5	39763.9	1159.23	1262.88	1108.89	1027.63	1246.43	1115.44	55503.7	49193	51740.1	51024.7	64303.6	51136.2	4446.48	3549.24	3177.54	2961.56	3452.27	2888.37	24182.7
M194T192	13.4975	5.65974e-06	0.0021645	2.22485e-05	0.0039439	1	1	1	2.03543	T3_K:T3_P	0.0321198	up	24566.3	22124.8	22291.6	24874.3	19920.3	21120.5	11339.9	17452.4	20918.3	15195.3	12219.7	19157.6	4818.4	5866.03	5396.8	6007.86	6091.28	4122.59	11178.8	5106.75	5195.97	9188.47	8946.08	9843.11	75857.3	64302.7	74557.2	66779	70015.8	74803.7	5843.27	2518.73	5456.75	4788.41	6288.14	6689.5	23194.9
M416T170	0.0471472	2.18695e-07	0.0021645	1.57117e-06	0.00440902	1	1	1	2.20682	T1_K:T1_P	0.057835	down	2726.68	2451.5	2855.76	1869.95	2631.11	1682.41	51353.4	47716.7	48895.4	50519.1	50187.3	52881.7	61223.5	63793.3	56746.1	58177.6	48458.1	55627.1	28205.7	29426	27145.4	10588.9	26177	29270.2	47826.3	49417.1	48793.7	50407.9	53172.6	58272.2	8566.7	9636.78	10329	11526.8	12903.9	12133	24602.8
M295T232	21.2434	1.05854e-08	0.0021645	1.31912e-07	0.00440902	1	1	1	1.92031	T1_K:T1_P	0.0404125	up	177913	157179	156437	146848	143135	139689	7967.01	9738.35	6110.34	6811.22	5363.67	7373.48	1697.35	2505.96	2024.9	2338.09	2233.86	1712.83	6357.05	7470.82	3133.51	8052.62	1713.9	4615.99	3802.36	3107.36	2801.13	2608.66	1703.52	3590.02	4087.26	9385.58	3984.14	2798.92	2199.65	2827.81	23275.6
M360T225_1	0.241255	7.97e-12	0.0021645	3.97e-10	0.00436633	1	1	1	1.06768	T2_K:T1_K	0.114819	down	64555.2	59903.9	63556.7	60393.7	53609.8	57224.7	25087.9	21987.2	22123.5	25440.9	24235.1	23102.5	14616.8	14636	14417.5	15131.7	12570.6	15296.7	4163.2	4627.73	4344.64	3844.06	4874.57	5128.47	4636.93	5842.87	4208.29	4566.33	5790.55	4670.45	3362.81	3181.69	3342.12	3319.09	3621.21	2495.94	22248.8
M481T477	70.9885	8.27818e-08	0.0021645	5.92174e-07	0.00375214	1	1	1	2.47328	T2_K:T2_P	0.0303969	up	3349.34	2660.53	2943.12	1974.89	1503.74	3120.63	1214.46	1323.74	1562.51	1321.01	1088.39	1409.71	121140	134232	134155	156738	143167	155560	1603.51	1615.44	1844.21	3611.34	1622.85	1605.89	8058.24	10178.6	8655.41	9758.52	10948.1	9514.73	1297.6	2049.72	1418.64	1418.48	1506.8	1080.79	22666.1
M266T175	0.145131	2.27825e-07	0.0021645	1.62189e-06	0.00440902	1	1	1	1.64764	T1_K:T1_P	0.0746576	down	15674.2	14695.8	12293	11915.9	10059.3	11865	93121.5	88425.1	82628.3	84631.3	89461.1	88864.7	7636.73	7338.42	7793.58	6610.85	6291.7	8458.74	46547.7	41122.5	42648.4	41556.4	43548.8	40807.1	15256.8	18302.2	17033.3	16110.2	16031	14483.7	16984.3	16760.8	17203.9	16111.5	12870.7	14735	24469.5
M463T198	0.0451864	0.000233506	0.0021645	0.000584378	0.0039439	1	1	1	2.16307	T3_K:T3_P	0.0446491	down	6138.37	869.279	6944.29	5040.98	5999.55	1212.18	1265.37	1677.04	1375.67	1771.99	4557.32	4350.36	3682.46	4481.58	6475.83	2706.61	2551.88	2677.5	7252.48	7534.05	6334.55	8748.1	8585.54	7939.08	1716.08	5444.15	2630.23	3161.03	1527.33	18762.5	119008	114759	128913	119234	120572	133161	22729.5
M145T180	0.204576	1.91273e-09	0.0021645	2.67342e-08	0.00375214	1	1	1	1.42222	T2_K:T2_P	0.0847434	down	25356.5	20512.1	22314.1	20191.6	18650.3	22493.9	33587.1	32609.3	33283.9	34068.2	33793.1	31173.6	11900.8	13607	10441.7	10329.8	12808.6	10757.1	52786.5	54578.2	62208.7	54746	61139.1	55954.2	6689.75	6953.38	7998.45	6247.19	5070.35	5690.4	25102.2	24666.1	25446.4	27814.2	30053.5	30883.2	20768
M197T165	16.0964	5.26665e-07	0.0021645	2.8781e-06	0.0039439	1	1	1	2.19692	T3_K:T3_P	0.0245527	up	58276.4	54434.8	58230.3	56104.1	57457.4	49815.7	19107.7	20854	21030.2	19286.9	21628.6	19365.2	47881.7	53646.6	50639.4	50887.8	53410.2	51832.2	29099.6	29337.4	28826.9	10476.6	28310.3	27469.6	184489	187369	166506	179657	194079	192973	8563.78	17271.2	12440.6	11004.3	10295.7	9077.73	21611.1
M626T165	0.0106817	1.86128e-08	0.0021645	2.09969e-07	0.00440902	1	1	1	2.54366	T1_K:T1_P	0.0605748	down	645.768	523.692	972.537	697.883	546.827	677.159	59148.7	63671.2	61689.9	64904.1	68079.2	62958.6	1636.72	2058.51	1554.04	1783.26	1839.29	1382.67	46499.1	43378	43231.5	39593.4	47752.4	44772.3	2428.74	2195.04	2017.57	1745.97	2318.61	1940.41	59802.7	53526.3	61608.1	56546.5	54419.6	57286.4	20328.8
M832T165	0.0130732	1.15587e-09	0.0021645	2.06048e-08	0.00440902	1	1	1	2.28168	T1_K:T1_P	0.045872	down	472.272	705.778	570.367	603.97	788.354	532.281	43349.9	50140.5	47081.3	47816.7	49936.5	42632.6	331.082	613.153	873.611	1018.05	953.293	509.997	43010.3	37905.6	39159.5	39279.6	45171.2	38368.6	617.058	820.062	677.147	803.436	793.814	799.569	53524.6	51347.7	54069.1	49661.2	42172.5	53387.8	23166.5
M815T407	283.835	3.40763e-09	0.0021645	4.33563e-08	0.00375214	1	1	1	2.85981	T2_K:T2_P	0.0826803	up	944.65	755.556	767.386	1137.71	907.759	1167.99	3654.46	4951.26	4589.31	4745.77	3690.95	4674.38	117112	112199	110262	113326	116929	117091	318.037	517.166	357.817	455.926	365.857	405.332	219.704	262.503	413.984	585.843	372.303	307.771	419.758	410.031	490.587	400.014	442.09	372.618	21081.4
M455T143	129.302	5.22213e-10	0.0021645	9.13804e-09	0.00375214	1	1	1	2.29182	T2_K:T2_P	0.195405	up	772.284	731.998	738.743	1145.88	1189.99	736.049	226.289	243.353	194.111	191.799	190.164	241.437	54930.3	69564.1	60611.4	64693.1	91368.4	58417.2	473.338	358.935	336.27	642.93	575.284	703.569	63607.3	112982	62430.3	65079.7	60766.4	80193.6	273.983	238.888	239.549	258.616	230.346	291.782	14283.4
M119T153	8.02931	6.44977e-10	0.0021645	1.08314e-08	0.00375214	1	1	1	1.46146	T2_K:T2_P	0.136115	up	5844.11	5731.02	4823.92	5038.61	5168.21	5338.99	2451.93	2259.36	2361.17	3026.78	2299.15	1922.33	26570.5	27390.9	27816.4	20758.7	26241.1	26458.1	3233.83	3311.15	3021.71	3017.71	3350.31	3398.92	28235.8	29605.5	29038.8	32521.7	30895.6	32514.4	2153.58	2326.33	2332.23	2191.7	2294.07	1935.52	26528.2
M283T333	0.0192349	4.19589e-11	0.0021645	1.14558e-09	0.0039439	1	1	1	2.25799	T3_K:T3_P	0.0426415	down	830.303	805.887	1060.66	824.098	1177.26	803.732	3682.55	4349.71	9438.26	3780.86	4123.17	3732.82	1568.6	1401.65	1488.21	1604.15	1707.86	1407.51	2783.93	3634.36	3299.26	3111.96	3180.24	5400.96	2888.9	3096.33	2830.62	3552.49	2834.87	3227.12	162384	155775	152039	162099	161336	164537	20319.9
M208T165	0.128369	6.20572e-05	0.0021645	0.000198625	0.00440902	1	1	1	1.54526	T1_K:T1_P	0.152853	down	4989.7	6673.62	4165.32	14619.9	6677.36	7122.29	58329.7	55483.1	57566	57649.3	55285	60383.1	2799.29	3478.51	3096.98	3713	3344.29	3323.73	38699.2	33769.5	35097.1	33682	33492.4	33368.2	5861.2	6199.29	5740.98	16302.8	5853.91	5684.27	50843.1	49127.9	49901.1	50332.3	47298.5	52091.6	15717.2
M563T221	0.0125429	1.18363e-08	0.0021645	1.44794e-07	0.00440902	1	1	1	2.4151	T1_K:T1_P	0.0822355	down	564.762	834.238	522.514	489.439	569.629	520.103	47209.2	48298.4	48164.8	43883.5	44780	46760.1	2238.56	2181.25	2298.46	2304.87	2305.07	2373.87	6575.49	6144.37	9517.62	7206.3	6149.62	6709.22	657.931	992.282	1059.99	674.124	990.26	897.381	101480	89888.3	93410.7	87107.3	111694	102560	20449.2
M409T229	0.0695435	0.00481993	0.0021645	0.00975545	0.00440902	1	1	1	2.03553	T1_K:T1_P	0.045571	down	170.57	113.412	39.0189	5375.71	60.6063	6497.44	30331.2	28425.3	31032.6	29197.3	27903.1	29356.4	292.761	158	279.375	387.628	210.292	68.8809	93087.6	95552.7	91885	91013.8	89348.4	92186.9	330.82	108.061	166.713	188.583	126.365	100.294	22471.6	21772.1	23017.8	20415.3	22144.9	20284.3	20714.3
M321T157	8.87111	9.50431e-05	0.0021645	0.000249469	0.00375214	1	1	1	1.47466	T2_K:T2_P	0.122032	up	2890.79	1080.88	1955.79	2029.46	1731.25	1402.91	8437.42	9724.62	2650.46	8428.28	11984.1	7542.97	29810	30982.7	29996.8	28210.6	29278.6	33666	5574.49	1801.8	2357.67	4937.44	4044.62	1793.78	63347.5	64185.6	66827.8	58532.2	65321.8	57765.4	5809.84	1488.29	1880.71	4906.78	4313.6	4593.79	16996.5
M244T184	9.26479	9.15394e-14	0.0021645	1.41236e-11	0.00440902	1	1	1	1.47069	T1_K:T1_P	0.0918015	up	82002.8	80056.9	74436.3	82445.5	92323.5	79986.1	8474.52	8845.99	9593.31	8300.88	8225.08	9583.69	3228.19	4184.37	3938.16	3610.22	3703.96	3931.74	2202.14	3219.2	2450.93	2788.46	3106.26	4143.63	23075.6	19895.3	23921.9	20724	21182.8	18880	1947.42	1789.3	1216.87	1419.75	1402.23	2239.67	21314.2
M233T223	0.0325437	2.20273e-10	0.0021645	5.73657e-09	0.00440902	1	1	1	1.95435	T1_K:T1_P	0.121022	down	2495.46	1688.9	1702.44	1524.32	1220.79	1901.19	48144.6	66296.2	45908.4	44662	67274.4	51374.3	1083.66	661.849	793.843	485.939	756.55	2278.32	49957.7	49157.8	47626.9	48345.7	45681.6	44951.3	1850.83	651.746	4782.03	1585.33	2152.85	1370.88	44881.1	37734.2	46587.9	41414.7	40057.5	46199.6	21398.5
M121T195	0.375683	2.1861e-11	0.0021645	9.21902e-10	0.00440902	1	1	1	1.00856	T1_K:T1_P	0.0582663	down	18246.2	19921.6	18035.1	17571.5	19217	17646.9	45505.1	51360.6	46864.4	51740	47897.2	51131.9	13236.6	7436.66	10274.5	5544.21	9518.78	10658.4	16518.4	17637.5	15082.3	15183.7	16397.2	15539.4	34793.1	25353.1	21374.2	17717.4	21286.4	32202	32299.3	34000	26755.8	40469	26897	40743.3	21525.1
M121T167	2.57893	0.00299897	0.0021645	0.00567209	0.0039439	1	1	1	1.22422	T3_K:T3_P	0.0628282	up	17181.6	16049.5	17183.4	16076.7	17738.9	15323.1	19768.1	17900.4	17978.4	16913.5	19892.7	20118.6	30372.3	29749.9	29604.4	28813.5	27512.9	29411.1	16612.2	14575.2	13337.5	18019.4	15242	12963.8	32921.4	31978.6	33322.5	32081.5	32237.3	32833.6	6255.92	8150.4	17968.8	17419.5	8590.57	17373	22122.8
M322T408	79.6634	2.66806e-09	0.0021645	3.51541e-08	0.00375214	1	1	1	2.50484	T2_K:T2_P	0.0613733	up	986.753	394.908	3294.79	2655.65	1911.96	1409.59	854.5	2181.44	930.957	828.141	1200.51	1537.96	100451	102943	95719.4	101999	101868	108767	1691.38	1117.65	1320.93	1189.89	1282.76	1076.54	2280.42	2550.73	4144.42	2547.08	2744.97	4602.6	2528.95	1181.15	1333.7	1320.87	1100.72	1101.35	19871.4
M183T219	3.90323	0.0110142	0.0021645	0.0185013	0.0039439	1	1	1	1.35537	T3_K:T3_P	0.155185	up	7181.26	11961.5	6947.28	11455.2	6885.48	11183.7	8166.26	9218.75	8561.01	8254.87	7986.95	7798.59	29387.2	32551.2	29027.8	33313.7	31048.5	25009.6	12125	12167.7	11207.4	11393.7	9923.04	9241.96	50845	56109.6	53325.9	51842.4	51848.1	51565.3	15893.1	15944.2	16091.2	15617.4	1375.29	15918.6	18809
M376T304	44.0623	1.78976e-09	0.0021645	2.5227e-08	0.00375214	1	1	1	2.1948	T2_K:T2_P	0.17947	up	1129	1274.71	1282.31	1460.21	1643.74	1405.7	896.613	921.774	1067.56	1139.79	1359.95	1188.94	25746.5	26129.8	28475.8	33968	29105	32212.1	422.023	657.092	628.146	749.718	775.346	753.791	27398.4	27293.3	36180.9	38328.2	44505.6	44340.7	1458.25	2192.1	1897.05	1934.99	2139.28	1982.93	17530.9
M428T362	31.8469	5.58133e-08	0.0021645	4.28202e-07	0.00375214	1	1	1	2.14932	T2_K:T2_P	0.101667	up	3211.88	1797.67	1229.78	1686.57	1495.28	1187.19	4903.36	2601.86	3986.72	3888.42	2483.67	4890.7	83933.1	73547.4	79057.1	80879.6	78325.9	72407.8	2654.08	1872.04	2817.75	2681	1758.94	2916.26	16985.1	17912.4	15962.6	16154.3	16995.6	13491	1933.99	1222.43	1780.4	1588.53	1303.67	1748.85	20217.6
M339T224	74.9103	1.11444e-07	0.0021645	9.02792e-07	0.00440902	1	1	1	2.61911	T1_K:T1_P	0.270779	up	167427	163053	156521	163726	220669	141429	1502.49	3761.87	2947.57	1656.97	2218.91	1432.68	1322	2608.84	1984.15	1469.78	2021.36	3087.96	3352.84	5181.65	3661.67	1306.43	1696.29	678.331	2435.19	2514.53	3963.15	4895.32	4839.05	5369.02	5871.93	5887.45	6834.39	6082.79	5722.81	5762.54	19102.3
M237T169	10.8346	8.45035e-06	0.0021645	3.06855e-05	0.00375214	1	1	1	1.60439	T2_K:T2_P	0.0589505	up	4653.09	5240.17	5163	4216.32	5064.18	11393.4	5658.07	5741.25	6194.58	2282.97	3169.91	5119.45	78946	38875.8	40874.6	85632.5	80808.3	40486.5	1866.09	5513.06	7334.08	8090.33	4386.26	6556.03	91387.4	98576.2	82785.4	93900.9	101600	93954.9	6952.4	6662.07	6177.67	5779.73	5495.75	5511.52	19114.3
M338T195	16.4544	8.6294e-07	0.0021645	4.91728e-06	0.00440902	1	1	1	1.95662	T1_K:T1_P	0.0568156	up	51863.3	47033.2	49049.7	44784.7	44714.3	45658.6	2857.02	3298.34	2768.51	3658.91	2970.61	1651.92	56243.2	58473.4	61120.9	58029.3	54483.6	56516.7	4010.52	3117.03	2788.76	3037.1	2842.37	2957.35	19964.5	23089.6	20955.4	21320.6	21892.3	22346.8	6320.07	5973.95	6199.7	5981.39	5827.77	7263.42	19834.7
M167T321	27.4879	2.69696e-15	0.0021645	1.05768e-12	0.0039439	1	1	1	1.92952	T3_K:T3_P	0.0746424	up	1245.4	2089.26	1167.35	1205.99	1154.75	1143.22	1668.65	1174.45	1433.45	1329.98	1298.41	1320.51	2921.61	5075.38	2703.05	2285.4	2399.98	2408.41	1394.86	1450.08	1402.79	1435.11	1377.79	1261.85	116310	123470	113575	107321	107766	126626	4458.32	4244.23	3871.5	4025.02	4704.06	3983.21	21794.6
M265T242_2	0.0933303	5.28998e-06	0.0021645	2.04691e-05	0.00375214	1	1	1	1.49857	T2_K:T2_P	0.0555884	down	6088.21	6217.99	6206.26	6497.97	5841.97	5722.21	17448.5	18143.3	8332.17	9229.7	20567.9	8592.81	1936.03	2022.54	1906.19	1805.98	1800.35	1839.18	24596.2	23751.6	24039.5	22119	12448.3	14230.8	2144.54	1847.51	1372.08	1866.91	1736.31	2008.83	96193.6	34654.8	97100.7	100483	94479.4	100597	20961.7
M505T227	0.0535697	4.11766e-05	0.0021645	0.000137675	0.00440902	1	1	1	1.62638	T1_K:T1_P	0.0982872	down	87.7058	282.745	378.329	358.043	284.455	413.839	5788.55	5734.22	5972.63	4868.51	5574.96	5757.76	1357.14	3111.7	2950.25	3342.06	3329.1	3453.43	36281.1	34470.3	35772.9	35300.6	37461.7	37083.9	1096.34	912.072	1243.93	801.749	1922.35	1022.1	90241.7	100574	106615	93802.5	103725	103323	20380.7
M200T168	14.3547	1.03443e-09	0.0021645	1.61135e-08	0.00375214	1	1	1	1.72169	T2_K:T2_P	0.0467657	up	25567.2	18228.9	4550.13	4298.36	5325.89	4551.73	3983.96	4302.15	4259.99	3715.2	3575.65	2314.86	97566.4	54483.2	65363.6	58042.4	54666.4	60453.8	3946.19	5470.84	3240.12	5168.93	4199.72	5183.06	43189.6	43130.7	92802.4	89577.1	92151.1	44182	2876.51	2908.66	2137.37	3056.26	3166.02	3000.56	22084.9
M235T249	0.165491	5.56299e-05	0.0021645	0.000180155	0.00440902	1	1	1	1.43348	T1_K:T1_P	0.145475	down	10347.5	4956.75	6045.25	4179.8	4425.43	9392.13	39951	43838.1	39468.5	35212.7	38418.9	40868.9	5849.92	5094.39	41456.9	41676.4	5599.23	5384.11	44485.9	50875.4	36863.7	38531	39154.3	42707	4377.32	4305.86	4813.61	4611.45	4125.58	4054.29	31163.1	36084.4	28515.9	32487.3	30816.2	34061.1	18815.3
M543T55_2	0.197271	1.61e-09	0.0021645	2.95e-08	0.00436633	1	1	1	1.45373	T2_K:T1_K	0.13772	down	22508.7	20416.8	21281.5	19728.1	21027.9	19801.3	43744.3	43420.2	44642.2	41483.3	47974	44857.6	4311.29	4128.13	4753.96	4081.69	3724	3613.33	10064.1	11028.6	10519.9	9112.62	8968.87	10261.3	22093.7	21925.3	22051.9	23835.5	23994.6	24062.6	22180.3	20756.3	19053.2	20800.7	19497.7	21377.3	25327.1
M262T179	9.81041	3.14996e-05	0.0021645	0.000108182	0.00440902	1	1	1	1.79616	T1_K:T1_P	0.209323	up	108528	100511	112672	111363	115847	97862.8	15229.7	14051.2	14061.2	9133.93	8462.75	4989.5	28392.1	18437	22422.9	21998.7	21162.9	23547.4	11055.7	8604.62	7420.44	10570.9	7334.75	8021.05	25023.6	24595.3	25666.3	22743.3	24508.9	18265.4	4493.48	3942.56	7187.79	3511.69	5535.4	3959.89	21738.5
M509T194	6.4679	2.40322e-05	0.0021645	8.53612e-05	0.00440902	1	1	1	1.56487	T1_K:T1_P	0.0930122	up	53357.7	47711.5	51629.7	50298.3	44530.9	49811.2	6108.96	9479.24	5687.95	9970	4610.94	10114.5	20719.1	19992.2	19711.9	19821.1	20957.7	21908.7	16559.5	13746.2	14565.6	15259.2	16186.6	15675.6	12663.3	10863.4	21858.3	14339.9	21296.3	11261.3	2917.12	3134.97	2506.9	3470.27	3482.6	3043.98	22110.6
M427T181	0.067943	5.01876e-08	0.0021645	4.75961e-07	0.00440902	1	1	1	1.9159	T1_K:T1_P	0.0727884	down	4256.62	5103.25	3395.83	4577.76	3326.79	3669.75	58305.6	64894.8	57580.2	57153.5	59870.3	60290	2674.41	2722.56	6783.88	6734.86	3181.15	579.541	27415.8	30443.1	32364.1	27036.4	28552.9	27551.5	11481.3	51328.1	12199.9	11533	17810.3	17994.3	35128.6	31397.2	34186.6	35311	32217.1	34458.8	19232
M424T155	29.4989	4.85967e-10	0.0021645	8.57128e-09	0.00375214	1	1	1	2.00318	T2_K:T2_P	0.161017	up	1243.29	1353.43	1342.69	953.395	861.243	762.379	1724.34	2098.97	996.084	2597.24	1317.13	1852.59	21232.7	28070.1	18107.8	19812.9	28186.7	20422	797.796	905.881	468.99	686.789	841.55	903.639	22610.5	22372.7	17142.1	21709.6	21240.1	32206	828.856	719.73	945.555	775.14	647.749	740.05	23901.1
M369T194	32.9422	7.57679e-06	0.0021645	4.78357e-05	0.00567692	1	1	1	2.92947	T3_K:T2_K	0.0660461	up	1278.78	828.062	972.157	789.132	1442.16	492.933	3817.4	3290.53	3221.43	3878.46	2789.19	3166.05	1693.87	1811.09	1683.29	4554.11	1992.77	4312.44	2083.34	1671.92	2352.76	1343.27	2139.43	1897.4	90864.6	88499.8	83805.8	89139.1	85306.7	91026.1	32528.4	35360	42242.5	41286.8	35345.1	40834.7	22362
M351T319	0.0667754	0.000530326	0.0021645	0.00130951	0.00440902	1	1	1	1.77038	T1_K:T1_P	0.0872135	down	7288.58	3762.22	8005.49	6767.46	7139.88	3508.5	11312.1	100956	113754	113352	106792	100025	80255.1	117391	120526	71901.5	117525	76650.8	3618.46	3806.76	4540.82	4235.01	5125.37	4081.23	15991.1	17001.4	34206.6	14449.6	16339.5	15120.1	11727.8	20360.1	21776.6	13797.6	17811.5	20943.3	19490.2
M574T181	0.0548641	1.26326e-07	0.0021645	1.00026e-06	0.00440902	1	1	1	1.95057	T1_K:T1_P	0.0427226	down	4736.48	3821.31	3841.36	2992.22	4713.47	4698.99	77204.7	77413.2	76482.3	75250.4	72986.2	72758.7	2389.77	2881.9	1371.82	763.898	1366.04	2853.49	19235.7	23144.4	20836	19353.2	20192.8	21430.7	6889.43	8149.64	9758.23	6736.8	5575.93	5711.59	37156.4	35344.3	40144	39545.4	38252	43573.7	19643.5
M273T301	0.133797	5.80755e-08	0.0021645	5.36274e-07	0.00440902	1	1	1	1.20145	T1_K:T1_P	0.285774	down	1866.38	1768.64	2298.87	1703.12	1708.85	1744.86	14225.4	13900.6	13713.6	13336.1	13916.2	13800.2	3383.75	2644.73	4327.89	2334.47	3262.19	3955.95	12443.2	25438.3	12968.6	23074.9	25633.7	24524.1	541.717	1110.03	693.405	2968.54	579.984	563.079	55031.9	120744	121099	120278	118870	121734	23271.4
M544T191	0.0865263	1.48012e-06	0.0021645	7.65554e-06	0.00440902	1	1	1	1.82412	T1_K:T1_P	0.0351012	down	6102.96	6155.03	7450.34	11900.4	7736.04	6168.67	84710.5	82775.5	90086	84739.3	92877.1	90818.7	3018.49	2738.51	2925.27	2626.98	3234.85	2533.35	26261.4	27701.6	28529.8	27130.9	25472.3	28119	6796.9	9956.66	7615.47	7866.95	9755.53	8963.94	21348.6	18538.5	19679.8	18084.6	19532.3	17998.1	19882.1
M182T225	4.27285	4.96692e-09	0.0021645	7.12139e-08	0.00440902	1	1	1	1.09334	T1_K:T1_P	0.106045	up	69028.5	80615.8	73909	74470.2	74896.7	74833.1	17887.3	15659	15994.2	19460.3	16167.5	19622	16264.6	15278.3	13499.9	17662.3	2791.03	18313.5	3918.07	3621.49	3526.52	4987.68	4060.95	3775.25	6259.89	7040.78	6031.26	6493.13	6069.08	6629.24	5075.1	5261.56	3951.81	4550.99	4239.2	4137.67	19173.3
M157T56	18.5558	5.47381e-14	0.0021645	1.05979e-11	0.00440902	1	1	1	1.86557	T1_K:T1_P	0.0795193	up	89549.8	73773.4	78815.1	86579.8	89792.6	81524.8	4666.63	4632.95	4305.82	4305.21	4838.82	4198.25	795.996	2245.97	2723.4	2314.62	2353.25	1736.75	4460.55	4882.7	4469.39	4704.78	4671.82	4768.52	1062.11	812.294	805.067	756.217	3478.47	1265.94	9611.9	9396.99	9209.72	9138.89	9294.24	9086.91	18363.3
M507T175	0.057467	2.09264e-07	0.0021645	1.51484e-06	0.00440902	1	1	1	1.87966	T1_K:T1_P	0.0680259	down	7474.59	7081.54	6729.46	10400.3	7633.25	5519.22	126690	130176	135691	129627	123001	135060	2382.78	2312.99	2143.87	2082.36	2165.64	1962.18	55964.3	51061	51231.5	56611.7	52727.8	50419.4	4704.32	5885.36	4623.24	5336.8	5637.6	5322.52	18667.1	17642.5	16553	15254.9	14454.7	14870.3	19801.5
M507T191	0.234294	3.49807e-11	0.0021645	1.01398e-09	0.00375214	1	1	1	1.10755	T2_K:T2_P	0.0920155	down	29981.9	19745.3	31975.8	26872.9	18174.8	38889.3	17375.4	18001.9	16764.7	15988.1	16223.6	18271.9	5558.49	5820.8	5515.08	4754.27	5436.03	4856.04	23937.9	23061.1	20287.3	23658.6	23178	22204.8	117646	129813	121758	115618	119850	129474	11818.6	12034.9	8843.29	8140.19	7866.27	8185.97	22243.6
M192T179	3.16418	4.47452e-10	0.0021645	8.01926e-09	0.00375214	1	1	1	1.06563	T2_K:T2_P	0.0933013	up	33993.9	33178.7	24572.3	32517.1	35521.9	24130.1	12501.7	12173.8	11303.1	11093.7	12004.5	10895.7	34885.4	29310.8	29335.1	28004.5	27834.8	30480.9	9047.26	8723.74	9165.49	11123.9	9657.36	9122.11	47336.4	43224.7	42759.5	42260.3	39882	40429.4	7839.11	6729.24	6863.84	7887.42	8521.97	7185.44	22093.6
M264T179	6.08175	9.05209e-09	0.0021645	1.15614e-07	0.00440902	1	1	1	1.50813	T1_K:T1_P	0.160415	up	63992.5	50119.6	53803	38109.4	49310.9	48896.2	9958.94	7282.19	8352.15	8770.21	9633.05	6027.16	23253.3	25088.5	20818	20931.7	20963.1	20696.5	8970.13	8418.59	1987.82	8883.72	6325.97	7587.48	21569.1	25708	20524.6	23470.1	19332.6	18397.8	4891.61	5261.88	4502.21	5373.12	4984.16	5193.38	18001.3
M129T56	9.32651	1.30544e-11	0.0021645	6.12911e-10	0.00440902	1	1	1	1.86536	T1_K:T1_P	0.0819614	up	83988.8	74118.6	74264.5	80865.2	89658.1	75707.9	8656.62	8772.09	7950.95	8561.33	8425	8950.42	6576.95	5495.28	6061.96	5209.42	6495.45	6133.66	13725.7	12848.6	13666.9	13380.3	13403.3	13157.2	8864.23	7931.12	8657.65	8000.1	8802.39	8145.91	11737.6	11724.5	12412.8	12521.3	11517.2	11519.6	18113.7
M369T201	6.10216	1.36833e-10	0.0021645	4.00118e-09	0.00440902	1	1	1	1.21823	T1_K:T1_P	0.101512	up	51827.8	49913.1	47014.4	47055.7	44853.6	50620.9	7393.81	7152.8	9400.73	7913.33	7910.32	7963.81	30743.2	1371.57	31491.1	524.381	28925	31489.8	6777.45	10435.8	5533.03	4242.84	20274.5	6866.82	9408.46	8972.39	103908	117154	106186	116325	85831	100998	71835.1	91472.8	76228.3	79206.8	20378.8
M326T230	15.8108	3.14662e-11	0.0021645	9.32378e-10	0.0039439	1	1	1	1.87737	T3_K:T3_P	0.0403029	up	2806.13	2598.08	2585.23	2378.49	4386.56	3010.21	4933.82	3822	4102.71	4492.71	4209.85	3863.57	8020.6	8152.47	8281.43	10044.6	7983.53	8635.26	4467.43	5211.81	4306.14	4031.05	4288.28	4290.6	103977	111545	106164	111822	109431	117791	7018.33	6773.69	8197.71	7011.36	6283.13	6505.47	20077.6
M137T194	5.77883	2.42753e-08	0.0021645	3.93779e-07	0.00567692	1	1	1	1.67458	T3_K:T2_K	0.0485463	up	3248.05	3972.56	2714.23	3025.66	2720.77	2902.59	3048.98	1852.74	1726.22	2194.37	2960.45	1779.32	10116.8	7523.23	8979.97	7597.74	7758.78	9988.81	2621.73	2154.63	2045.89	2317.82	2628.15	2576.22	50002.8	53639.4	45322.9	48742.3	50271.6	52320	28476.3	27298	29050.4	30398	28283.6	26852.9	20264.5
M313T216	0.104933	1.41995e-06	0.0021645	6.67617e-06	0.00375214	1	1	1	1.65842	T2_K:T2_P	0.196351	down	6294.61	6573.95	6155.26	5881.91	6467.04	6174.56	8846.31	9185.41	18564.3	16442.4	9058.37	17047.1	5932.57	5216.14	3335.75	6717.61	4264.83	4370.52	52284.7	49027.7	47022	46591.9	45371.7	44049.5	3856.29	4721.86	3165.4	4999.21	3756.96	3977.81	45401.2	64983.3	59118.3	58778.9	53748.1	59926.9	18191
M219T319	0.265439	2.31169e-05	0.0021645	7.23569e-05	0.00375214	1	1	1	1.22631	T2_K:T2_P	0.0324479	down	10255.7	8927.78	9806.08	10190.8	12290.5	8499.94	29742.9	27025.5	25333	27155.6	24558.9	23245.8	19925.5	11158.6	13141.1	17307.1	10956.5	14998.6	53113.5	51632.8	58592.4	54713.9	54144.5	57398.5	6477	8655.84	7638.96	9223.62	8129.62	6357.26	30832.6	30619.5	31806	33025.7	33787.8	30685.3	20005.5
M293T374	12.0793	2.38339e-06	0.0021645	1.03518e-05	0.00375214	1	1	1	2.0921	T2_K:T2_P	0.0555976	up	12793.5	13006	11347	10481.3	12958.5	13058	6427.79	9611.42	9330.53	8873.25	8677.24	7149.8	80065.2	79623.8	77784.7	78944.8	78572.8	46812.8	5195.83	10392.6	4274.36	3498.78	4535.6	8677.94	15193.9	13956.3	31682.9	13825.1	14906.7	13320.4	12218	33051.2	19717.2	30437.4	13595.1	17622.3	20165.4
M765T168	0.0227797	1.02065e-08	0.0021645	1.2839e-07	0.00440902	1	1	1	2.51252	T1_K:T1_P	0.087379	down	407.179	384.334	680.25	544.333	494.007	436.841	21200.7	19123.7	21650.1	23651	22349.8	21391.8	19235.7	18626.7	19076.2	21382.3	18121.6	18912.6	18090.6	22676.3	19224.8	21386.6	18892	21196	10693.1	9946.43	9361.23	10816.1	9905.19	10241.2	13708.1	11561.2	15687.8	14891.1	12747.3	13049.4	19926.7
M356T106	192.991	2.34707e-06	0.0021645	1.02141e-05	0.00375214	1	1	1	2.90371	T2_K:T2_P	0.166493	up	3153.5	2249.35	4494.8	4071.43	2361.1	2739.69	543.299	588.49	451.896	331.3	399.805	1160.26	116830	128656	114207	120558	122002	115388	406.369	1620.63	380.489	521.874	404.033	385.118	1293.84	1448.52	1214.72	1083.68	1217.77	1181.78	1818.42	1966.44	1972.17	1508.09	1123.75	1187.96	13696.2
M512T180	16.7136	1.74467e-05	0.0021645	6.44773e-05	0.00440902	1	1	1	1.95638	T1_K:T1_P	0.162754	up	38202.5	143844	135384	146789	120282	128905	7043.96	5727.97	5843.47	7630.38	7796.22	8642.32	13054.8	12689.4	11804.7	10904.5	8501.18	12420.5	4039	5978.08	4196.87	6641.04	2829.28	4731.55	14324.7	15821.9	14677.7	13110.2	14579.1	12349.8	3676.02	4559.1	3413.07	2756.09	3035.41	3237.45	19144.7
M416T249	0.0611703	2.47117e-08	0.0021645	2.67891e-07	0.00440902	1	1	1	1.79591	T1_K:T1_P	0.100256	down	3071.82	2876.59	2596.96	3325	2189.62	2172.65	47072.2	42814.7	42777.4	44072.3	41187.7	47443.7	2801.01	2863.06	2984.62	2641.98	2807.52	2716.07	49597.7	46161.4	43752.9	46332.9	47940.7	44195.7	1620.86	1934.5	1622.31	1543.69	1423.12	1955.37	30791.6	32644.2	30181.3	28682.7	32673.8	31115.1	18271.8
M584T161	0.0322172	1.22822e-08	0.0021645	1.49153e-07	0.00440902	1	1	1	2.20315	T1_K:T1_P	0.153324	down	1362.3	1182.25	1651.29	1948.81	1373.82	1082.85	49295.8	41439.3	44340.9	47503.2	44519	39880.9	3556.01	3336.53	4171.48	1913.5	3507.35	2476.99	15805.6	16428.3	17192	17087.7	16717.1	16770	3348.74	1859.67	2809.63	1697.74	1985.86	2651.79	58212.8	46216.4	43622.2	53732.9	47726.6	49761.3	23881.4
M315T387	50.9845	0.00132677	0.0021645	0.00261859	0.00375214	1	1	1	2.01772	T2_K:T2_P	0.111856	up	3196.22	3430.25	3687.74	3133.74	4077.04	3383.45	1153.59	2180.63	1223.46	1483.33	2141.56	1092.35	66759.6	2815.36	89518.8	93875.2	65087.8	100356	1496.89	926.799	1530.26	1417.09	1721.81	1113.82	95842.9	87764.6	96132.7	98126.7	104471	100016	5039.6	2996.92	3215.3	5088.66	3647.42	3656.97	17118.7
M497T446	44.541	9.02724e-06	0.0021645	3.24795e-05	0.00375214	1	1	1	2.30543	T2_K:T2_P	0.100842	up	1982.94	1663.02	2536.95	2176.1	2957.1	2288.1	851.458	936.212	1588.11	1714.41	1388.04	1564.98	101726	100110	90861.9	96733.2	104497	96720.6	4670.33	2129.66	1846.15	2085.86	874.775	1654.01	9764.63	11075.4	10175.9	11944.5	10920.2	10526.4	821.603	1149.16	1596.51	1618.61	1313.1	1383.09	17252.4
M291T179	7.19746	4.36746e-06	0.0021645	1.95684e-05	0.00440902	1	1	1	1.1926	T1_K:T1_P	0.0494061	up	10680.6	9241.68	9978.2	9529.15	9908.27	9849.95	1656.62	834.863	1182.42	1496.42	1512.34	1540.77	31136.1	31833.1	27139.6	27510.3	29475.7	27187.7	986.708	1777.62	1818.28	1539.56	2207.72	1870.7	79869.3	80658.4	87995.5	86452	84517.9	80672.1	2599.82	2483.89	1231.79	1675.98	556.932	1033.52	18831.7
M253T219	0.0485804	1.37845e-14	0.0021645	2.48383e-12	0.00375214	1	1	1	2.0198	T2_K:T2_P	0.0667212	down	3481.45	3999	3565.03	3307.11	3502.29	3640.64	6421.73	6328.87	6181.94	5684.83	5093.37	7187.39	5006.1	5631.22	5550.31	5538.41	5030.33	4999.5	115331	118428	110929	99281.7	110475	99232.9	4139.18	2551.06	3984	4029.52	3715.77	3830.02	29638.8	35203.1	32356.7	29414.9	28901.9	28798.1	19730.5
M236T49	6.58138	3.00172e-12	0.0021645	1.49347e-10	0.00375214	1	1	1	1.44437	T2_K:T2_P	0.1837	up	24589.6	21167.1	22786.9	21370	21146.2	20981.2	6124.01	6532.32	6988.16	5962.87	6421.03	5933.88	19025.8	19617.1	16623.7	18877.3	20208.5	21072.2	3303.72	2650.78	3020.08	3010.72	2642.22	2910.52	36490.8	36346.9	35837.6	36977.1	37298.3	35536	3247.2	4519.9	3485.74	3969.83	3916.76	3465.22	25167.5
M340T246	0.0918519	4.3594e-08	0.0021645	4.23059e-07	0.00440902	1	1	1	1.58111	T1_K:T1_P	0.14579	down	2216.31	2266.99	1579.33	2318.78	2161.24	1673.92	22699.6	23378.8	25301.8	24800.7	24242.7	12579.3	2193.43	2542.88	1470.11	1371.38	2681.63	1389.52	35468.5	16475.6	16204.8	16933.5	15828.7	15813	5621.2	5956.14	6784.5	5710.42	6525.04	6121.25	105115	66003.6	129907	61544	37906	32114	21364.3
M412T366	72.8799	3.01767e-08	0.0021645	2.56618e-07	0.00375214	1	1	1	2.44269	T2_K:T2_P	0.149296	up	1367.75	829.134	895.246	1070.63	982.218	740.614	1715.36	1244.61	1851.29	2282.77	823.55	2400.05	71145.5	99311	66462	74365.2	64862.1	74582.9	982.032	697	1685.69	1283.46	838.863	697.499	9543.02	18779.5	10516.4	10143.6	9281.2	11448.8	888.352	578.112	931.736	658.447	737.968	793.14	17653.9
M783T452	3.21126	0.00181669	0.004329	0.0057566	0.0114849	0.972222	0.833333	1	2.21196	T2_P:T1_P	0.2753	up	15303.6	58078.5	25117.9	32383.9	39272.6	17505.2	37682	15425.3	14317.8	21774.4	12037.5	33967.1	14833.2	13539.1	27964.3	44780.6	24056.4	38437.7	44050.8	104347	65693.9	35270.6	124494	60319.2	45513	9639.12	17899.9	16317	24360.1	17737.5	46867.9	16929.7	52342.4	23392.1	31778.7	50346.5	25223.9
M393T354	0.276362	8.27103e-11	0.0021645	2.08875e-09	0.00375214	1	1	1	1.37058	T2_K:T2_P	0.106486	down	24252.5	26446.7	22323.8	21893.6	23963	21415.1	14141.5	15532.2	11626	12343.6	10968.1	12450.2	8567.93	9383.05	9072.44	8061.1	8619.31	9104.81	29878.4	34038.8	32598.7	28905.3	35062.6	30601.4	23342.8	20224.5	21496.9	17700.9	20807.9	16819.2	33108.5	42654	32289	37174.4	37066	37106.7	20895.4
M387T179_1	26.2218	1.58525e-10	0.0021645	4.45944e-09	0.00440902	1	1	1	2.18045	T1_K:T1_P	0.216331	up	93404.5	85289.6	108565	81983.4	107265	86581.7	2891.41	4749.15	3014.42	3159.64	3963.18	3696.27	23218	25219.9	20942.7	22039.4	19376.9	23186.5	4457.8	5496.36	5615.36	5085.45	4019.68	4826.38	26019.1	26297	21778.2	24812.7	25127.4	25391	1844.3	1768.44	2338.28	1901.38	1841.55	2223.64	24880.7
M295T436	3.26115	0.000265641	0.004329	0.000654481	0.00743086	0.972222	0.833333	1	1.17682	T3_K:T3_P	0.221746	up	6983.12	17145	14544.3	75816.4	14518.2	18548.6	13638.4	28303.7	13544.9	13385.5	22000	15390.2	20368.8	26079.3	38138.6	33666.4	22078	18832.2	8521.78	17981.2	9308.77	9058.03	40226	23846.3	53871	50690.7	50603.2	23820	63341.4	50891.5	12716.7	9783.45	13776.9	30458.1	10030.8	13146.5	15269.3
M188T236	15.2015	1.18461e-06	0.0021645	6.33854e-06	0.00440902	1	1	1	1.89657	T1_K:T1_P	0.053509	up	74376.9	76753.8	71539.5	71650.1	72899.6	70283.6	5295.19	5264.43	5321.8	4948.72	5177.17	2773.06	6116.98	8931.53	10010	10216.7	9863.71	4807.29	3194.17	1624.14	2834.82	3178.11	3022.04	2263.32	16066.5	12047.6	12312.8	12469.9	12097.6	16030.5	2739.93	2319.08	854.983	2196.62	2338.38	3240	17971.7
M330T353	0.437507	1.87636e-12	0.0021645	1.03386e-10	0.00375214	1	1	1	1.01333	T2_K:T2_P	0.0531668	down	20106.1	18188.4	18332	19799.1	17105.2	17924.3	21303.4	20111.7	20158.2	18209.9	21167.2	19382.3	9193.24	8991.3	8974.98	9398.33	8705.09	9477.58	21721.4	21055.9	20524.8	19660.7	20659.7	21496.7	16386	17195.5	16247.6	16871.7	16061.5	15606.9	8328.65	7949.14	7895.18	9234.69	9147.33	8269.18	18714.1
M255T198	6.63347	0.000496388	0.0021645	0.00114039	0.0039439	1	1	1	1.62852	T3_K:T3_P	0.205953	up	28898.7	28659.5	26586.7	11730.5	31810.4	26314.6	3224.68	11974.7	7344.11	10339.2	14070.5	11032.8	14534	15645.7	16173.1	17189	14735.9	22966.3	9177.67	11048.5	10257	7740.49	8668.13	9780.37	17176.1	14927	13608.3	14274.9	13657.7	12860.3	1970.25	1623.98	1015.84	2430.94	5178.12	821.434	16655.6
M778T195	0.00264793	1.08862e-06	0.0021645	5.9393e-06	0.00440902	1	1	1	3.19186	T1_K:T1_P	0.0915982	down	225.993	229.642	715.235	130.613	178.937	211.452	106430	100024	112046	121063	94529.3	104849	998.422	1299.9	1287.25	1122.79	1872.98	1723.45	11203.2	10001.4	10854.2	10701.6	10665.8	10492.5	1990.18	1590.72	1157.04	1265.98	1648.78	1951.17	41238.6	40431.3	49898.4	44919.4	53814.7	48664	21383.2
M861T223	0.00136761	5.42396e-06	0.0021645	2.35734e-05	0.00440902	1	1	1	3.12431	T1_K:T1_P	0.0849344	down	281.314	173.983	73.2957	71.3055	27.7756	39.5959	79686.5	91136.4	81610.1	73268.8	91383.8	70822.5	680.832	356.456	729.072	970.169	684.095	705.258	81796.4	82075.4	83355.7	67527.2	68804.1	68563.5	317.039	414.426	300.635	402.809	194.38	362.265	57599.1	44744.6	51625.9	52422.5	59108.1	39652.7	19007.2
M594T461	0.0828379	7.97473e-08	0.0021645	6.81635e-07	0.00440902	1	1	1	1.61222	T1_K:T1_P	0.151746	down	2860.94	3131.85	2898.77	1785.37	3214.05	2826.28	33552.8	32926.6	31211.1	32127.8	32573.3	39415.2	2118.49	2649.3	2069.22	1856.33	1547.94	2390.2	51422.5	51638.1	57243.1	50535.8	56412.8	57441	1609.44	1776.28	1681.82	1772.71	2434.3	2110.83	26787.7	25390.5	22963.6	24469.3	25280.2	25505.5	15528.5
M273T64	43.127	2.65921e-10	0.0021645	5.38845e-09	0.00375214	1	1	1	1.94036	T2_K:T2_P	0.18897	up	1069.48	951.498	1223.38	735.367	556.226	579.535	143.094	83.1294	209.877	136.528	179.01	131.345	11600.3	7739.41	9649.7	8410.24	6318.05	10050.6	236.56	196.208	242.522	206.991	177.378	187.084	11222.9	10394.3	11123	12364.5	11353.3	10402	187.804	150.607	122.715	125.203	143.749	142.666	22952.5
M590T163	0.0204444	1.6837e-14	0.0021645	5.62708e-12	0.00440902	1	1	1	2.26942	T1_K:T1_P	0.100025	down	1056.54	940.043	1131.7	1103.09	1015.66	1260.52	51979.5	50628.7	48479.7	64980.3	50532.3	51703.9	3784.04	1059.33	1427.67	4699.39	872.771	612.123	26977.3	29411.6	28844.5	18083.1	19030.9	27908.7	3620.63	3253.1	1531.59	1959.78	550.711	3457.34	52815.3	50373.3	52993.9	49902.5	51618.4	56044.4	18173.8
M631T257	0.0365227	6.82348e-09	0.0021645	9.20894e-08	0.00440902	1	1	1	1.91446	T1_K:T1_P	0.0849826	down	749.989	1047.49	760.072	743.4	870.189	478.852	17611.8	19157.6	38796.6	17614.2	18701.3	15436.3	1146.29	947.561	1160.51	1058.02	1058.93	681.7	17359.1	19616.5	19259.1	16036	16661.8	17122	2190.35	2135.33	2484.11	2403.88	2227.07	2284.24	61900.4	100006	73561.7	68736.2	65370.2	82675.9	17028.7
M269T179	4.95272	3.82869e-08	0.0021645	3.82696e-07	0.00440902	1	1	1	1.45712	T1_K:T1_P	0.0494953	up	37359.5	42718.4	27493.9	42899.7	43386	42194.4	10555.4	6658.84	8648.25	7059.97	8399.14	6339.53	19627.6	22415.7	19022.3	18750.7	18002.2	14287.4	6849.69	9531.38	10225.5	11431	10679.8	10649.2	20482.6	20860.3	20377.4	22059.1	21537.9	19965.3	5176.29	4616.25	5308.24	4529.55	3912.26	4437.49	19579.1
M409T226	0.0565026	2.28883e-07	0.0021645	1.4288e-06	0.0039439	1	1	1	2.0096	T3_K:T3_P	0.0984621	down	1915.48	1580.66	2320.82	2737.73	1577.36	1706.8	4986.04	4081.14	4545.3	3767.43	5152.59	4815.03	2639.46	1992.31	2598.99	3137.83	3465.05	3629.43	4875.23	8506.4	5565.3	4702.45	5990.76	3371.07	1656.29	4290.3	3433.2	3211.18	2483.72	3604.71	64487.8	52407.6	46489.4	59544.9	44379.9	63284.1	18434.5
M297T281	0.0597692	5.97694e-05	0.0021645	0.000191855	0.00440902	1	1	1	1.79278	T1_K:T1_P	0.0370398	down	1272.7	2721.29	813.627	1356.94	1643.77	4420	36809	36176	34095.3	30720.9	34086.1	32705	1803.6	2160.92	1885.86	1543.29	2332.96	1788.02	51623	79655.2	72657.9	83020.1	45225.3	42130.6	2713.63	2826.21	2849.65	2760.27	2819.53	2133.53	63607.6	63704.3	59262.4	60150.3	63430.1	59845.5	19481.6
M162T200	0.267221	2.66107e-08	0.0021645	4.22413e-07	0.00567692	1	1	1	1.90028	T3_K:T2_K	0.119896	down	28033.8	19366.7	20076.1	17969.8	19076.3	21173.4	10684	11195	9195.39	10587.3	10574.3	11525.8	31735.2	30879.7	28101.5	32286.9	28828.3	42626.3	17207.4	20461.2	21669.2	15985.6	16015	15157.2	8845.32	10111	8064.51	8085.47	9284.89	7572.11	5989.82	7928.59	6939.73	6935.48	7084.07	7242.97	16580.2
M339T290	0.196796	4.75146e-12	0.0021645	2.66201e-10	0.00440902	1	1	1	1.17894	T1_K:T1_P	0.0841525	down	1470.26	1294.04	1243.33	1470.31	1283.91	1268.62	7288.62	6861.24	6904.04	6913.56	6771.6	6067.03	2856.1	2813.11	2706.15	2703.61	2482.77	2474.61	10715.7	10309.9	10057.6	9870.18	9777.58	9534.23	5854.14	4622.5	4126.19	4017.43	4085.11	4457.22	18235.4	73649	69327.1	59414.5	17373.8	17228	19466.5
M318T154	23.3781	8.33714e-08	0.0021645	5.94478e-07	0.00375214	1	1	1	1.90107	T2_K:T2_P	0.266769	up	996.724	989.155	2968	1062.03	4253.61	886.452	1062.39	912.745	741.063	960.098	876.187	799.162	14468.8	37373.8	14204.4	11361.7	15289.7	16345.4	1339.03	725.848	653.909	650.525	491.174	803.868	13273.7	15069	13719.9	12027.8	13057.7	14974.5	804.647	730.033	743.627	863.488	682.588	828.27	19509.8
M195T361	8.47846	9.3203e-06	0.0021645	3.33291e-05	0.00375214	1	1	1	1.41071	T2_K:T2_P	0.0852149	up	4478.47	4707.64	3109.1	3710.52	3704.36	4639.96	2276.73	2102.2	2947.63	596.568	357.978	1660.1	81228.2	79858.6	77481.6	80803.9	81694.8	77923.6	6790.04	7169.74	7841.24	11720.4	8543.82	14429.8	9609.17	8420.26	10847.6	18052.4	12207.7	7262.97	3563.17	3590.02	15730.6	3900.57	2968.49	2579.56	17119.8
M380T393	0.200453	4.96709e-05	0.0021645	0.00016265	0.00440902	1	1	1	1.18721	T1_K:T1_P	0.112758	down	2158.56	2614.46	1395.1	2968.06	3915.71	1347.56	12777.4	11823.5	15479.5	11097.1	8478.94	12178.2	52715.5	48780.3	46592.8	45203.1	44355.1	42951.2	4511.1	3623.8	4166.68	3373.07	3244.01	3519.53	24592.6	22366.2	29570.7	19561.4	21251.4	19437.5	6149.56	2049.62	7227.49	2512.09	2056.46	2491.32	16303.9
M501T187	0.218737	0.000330172	0.0021645	0.000858858	0.00440902	1	1	1	1.07218	T1_K:T1_P	0.129463	down	3397.11	6329.42	3430.9	3125.24	7964.58	8584.7	26348.5	25062	27056.4	23229.8	23492.8	24908.6	2736.75	2588.89	2751.35	2630.5	1313.32	2350.84	65972.7	58490	61490.4	55112.9	64376	61958.3	2108.74	1038.11	5439.81	4617.53	5596.4	3754.27	46966.1	46609.4	44042.4	44257.7	43290.2	41817.6	22157.8
M105T200	0.466532	7.8396e-05	0.0021645	0.000349927	0.00567692	1	1	1	1.27762	T3_K:T2_K	0.112936	down	24208.6	23642.4	24833.4	26755.9	26402.7	21917.3	12193.8	13661.1	12876.9	11550.8	12540	11499.1	25920.3	22079.1	30910.4	23800.5	18981.1	18526.2	17343.1	13852.7	14658.4	19504.2	14624.2	16506.1	9681.59	10244.7	11563.2	10920.7	11718.9	11287	8500.17	9233.94	8813.25	9632.66	11046.2	7219.6	20489.6
M255T302	0.205189	7.1013e-05	0.0021645	0.000222692	0.00440902	1	1	1	1.08631	T1_K:T1_P	0.0695345	down	1213.33	2715.87	1118.64	2808.8	1043.46	1123.5	9931.57	6073.23	8640.38	9263.78	9607.44	5334.18	18994.1	18078.7	19510.1	17887.8	18703.5	17999.8	22590.2	32835.3	24265	22677.5	12173.1	33255.2	942.975	46438	45824.5	1071	44613.5	42819.1	46398.8	73656.1	76054.6	44851.8	73082.1	74096.3	17755.9
M313T324	35.8446	9.19881e-15	0.0021645	2.04428e-12	0.00375214	1	1	1	2.27852	T2_K:T2_P	0.17861	up	1594.2	1399.56	1692.57	1685.38	1685.36	1446.24	3607.84	3743.32	3359.06	3522.24	4037.43	3487.74	51710	52403.8	47634.1	53208.5	45734.1	45860.4	1270.64	1298.28	1438.11	1428.63	1266.84	1570.73	16926.1	19083.9	33110.6	35638.9	18043.2	17177.2	2573.09	2781.67	2997.73	2973.43	2790.95	2476.91	16366.3
M215T173	12.7721	0.000181518	0.0021645	0.000442318	0.00375214	1	1	1	1.68019	T2_K:T2_P	0.114965	up	5175.08	3818.8	3497.87	3369.87	4687.29	4618.87	3225.08	2880.03	2419.26	2177.66	2699.59	5343.28	28807	28298.2	26861.7	24771.6	28637	27252.5	3633.67	2335.25	502.695	2281.65	2192.32	1944.1	56213.9	57832	50436.5	57464.4	61030	57003.2	2746.84	977.92	1761.1	1666.51	3009.81	471.609	16082.6
M445T262	31.7286	4.20928e-06	0.0021645	1.67542e-05	0.00375214	1	1	1	2.3384	T2_K:T2_P	0.0550859	up	5624.86	2663.2	3256.77	5040.99	3581.39	1570.27	5789.48	4534.71	4063.85	4178.37	3658.33	3206.97	113757	114647	97391.3	104739	102439	130675	5034.26	2174.43	4722.72	4706.64	1702.42	2575.91	4984.33	4963.85	5109.81	5079.81	4523.84	5097.08	5007.46	4615.44	5179.03	4481.31	4831.98	3791.3	18193.5
M225T372	80.2111	4.40142e-16	0.0021645	2.93443e-13	0.0039439	1	1	1	2.54549	T3_K:T3_P	0.0879152	up	1052.87	966.412	920.296	979.683	888.765	774.215	1735.37	1343.96	1345.22	1032.95	1081.98	962.955	2142.47	2619.94	1740.85	2270.85	1912.76	3405.9	1829.28	1783.3	629.086	1822.24	2164.38	1753.03	75744.9	83576.7	75122.2	76244.8	74829.3	74333.8	952.567	1033.01	1027.67	912.946	918.906	887.913	20155.3
M291T56_1	0.0753669	2.23283e-05	0.0021645	7.03178e-05	0.00375214	1	1	1	1.71571	T2_K:T2_P	0.0338668	down	3016.09	3639.04	2416.71	3414.93	3449.72	3059.73	5507.69	6499.85	5827.26	6944.1	5809.44	6192.98	565.85	1065.56	426.703	1070.27	769.396	407.051	9559	9524.67	9386.14	9796.41	9165.09	9686.97	815.701	667.614	800.407	1048.49	397.067	845.242	17769.3	17177.5	17493.1	17645.3	18501.1	18215.7	18309.8
M267T128	0.0629715	5.79033e-09	0.0021645	8.0258e-08	0.00440902	1	1	1	1.79022	T1_K:T1_P	0.0927964	down	2232.93	2281.63	1855.02	1887.07	1602.44	1884.92	32123.1	32071.5	32212.1	29940.6	30732	29417.8	4357.63	4239.14	4264.59	4262.87	4869.8	4559.05	118329	110758	113031	100914	99372	98428.1	4386.26	4656.21	4947.82	5114.96	4961.55	9070.42	52118.6	43761.1	42301.4	39114.1	41431.9	43021.1	19972.2
M369T165_2	0.092749	3.18132e-05	0.0021645	0.000109048	0.00440902	1	1	1	1.80463	T1_K:T1_P	0.0804094	down	4500.23	3959.95	4607.51	1408.66	4261.99	3586.16	38980.4	40935.7	36102.6	40530.8	38693.2	45455.2	5582.79	5689.1	5421.44	5707.98	5488.94	1558.33	21872.2	19139.9	19278.6	28295.1	21296	22843.6	1483.19	5509.33	7122.48	7427.45	9566.32	3985.51	36892	36192.2	38615.5	36304.3	34025.9	36109.5	16096.5
M290T198	0.012397	4.54727e-07	0.0021645	2.87908e-06	0.00440902	1	1	1	2.42663	T1_K:T1_P	0.0659556	down	680.741	965.624	1592.98	1481.95	1257.34	778.465	90051.5	92450.6	92466	83688.3	95791.7	90608.7	22794.6	25372.2	22573.9	26976.4	24976.9	21329.5	1129.11	827.529	1209.19	636.688	1476.42	779.926	1728.17	995.281	2588.4	1329.21	5523.8	2708.21	415.385	417.517	326.22	696.269	678.741	427.425	17248.4
M229T269	0.364231	0.000169566	0.0021645	0.000439368	0.0039439	1	1	1	1.16336	T3_K:T3_P	0.123361	down	21228.2	15141	18426.7	17989.8	15092.2	21992.5	21695.3	44213.9	21715.1	20118.8	20513.9	36509.4	14172.4	15020.6	13958.8	15372.2	12153.6	11415.1	19539.5	19257	16694.6	16662.1	25930.2	14997.7	14555.8	15215.8	14156.2	12869	14713.9	12064.2	34418.3	34441	57270.3	27392.8	29893.8	46039.7	21891
M493T199	6.49251	1.30007e-05	0.0021645	4.59329e-05	0.0039439	1	1	1	1.67225	T3_K:T3_P	0.293704	up	31322.5	29743.7	30521.9	69440.7	26188.5	26108.1	10380.2	9855.24	23686.8	22560.9	9279.44	14289.4	5894.15	11159.2	10557	11925.9	9081.77	9581.51	6493.22	12807.4	12689.9	7846.16	13338.3	10055.1	40809.8	40212.5	36500.4	37300.7	36172.1	38175.9	5135.23	5386.24	5122.25	5646.19	9915.91	4092.01	12795.2
M568T182	0.0457163	7.04644e-06	0.0021645	2.94906e-05	0.00440902	1	1	1	2.23001	T1_K:T1_P	0.174762	down	3907.68	1437.84	1563.14	2747.84	2479.26	1405.05	46554.5	50928.7	46382.9	51331.3	51532.8	49461.8	3873.44	1683.91	3000.86	3792.28	3288.85	6647.82	22375.2	22286.7	25070.7	26257.4	22992.8	22173.8	5899.55	6372.48	6159.77	5312.84	6842.64	6251.2	26469.8	27731.7	27314.2	27594.9	28193.4	28428.1	16926
M139T239	3.44761	3.94717e-07	0.0021645	2.54014e-06	0.00440902	1	1	1	1.19699	T1_K:T1_P	0.140796	up	21620.4	34364.1	21520.7	23620.8	21532.4	28123.2	7681.53	8702.03	7734.6	6943.77	6954.66	5718.5	22608.9	4661.51	15204.6	42624.2	37211.1	12013.2	7874.87	7637.97	8658.52	8140.74	7682.74	6567.93	27797.9	27373.3	33021.5	26468.1	23329	25767.4	31223.3	18318.3	19632.6	20882.8	19214	20409.1	17271.8
M551T180	0.0551634	5.75901e-05	0.0021645	0.000185664	0.00440902	1	1	1	2.0364	T1_K:T1_P	0.0506659	down	3136.18	3697.6	4330.59	4302.26	1152.93	1331.84	55772.2	56899.7	52051.5	55342.6	52765.5	52590.8	3188.7	781.57	941.191	2243.19	2687.72	2440.96	9553.99	10719.7	11792.3	11766.4	12431	10214.1	5420.5	5677.34	4288.51	6566.47	5281.71	5347	30398.6	35111.1	37050.4	36646.4	37834	36466.3	18032.7
M151T129	7.82873	0.000148766	0.0021645	0.000370914	0.00375214	1	1	1	1.29769	T2_K:T2_P	0.170948	up	3258.96	3213.82	3557.84	5705.45	2884.9	3136.12	2596.74	2850.68	2628.69	2338.28	2450.27	2201.78	59332.7	54472	40373.2	12320.4	45042.4	44375.7	4638.28	6627.82	6612.43	6425.6	4200.01	4185.23	61839	63420.8	90444.3	46032	50843.7	50254.4	3612.69	2386.56	3666.84	2506.22	2959.18	2150.07	13783.6
M427T295	55.5488	4.63276e-05	0.0021645	0.000132457	0.00375214	1	1	1	2.2707	T2_K:T2_P	0.0181066	up	1703.23	1537.03	1839.17	1725.06	1573.08	1816.38	405.926	1039.34	727.792	731.555	779.133	1060.96	52622	50309.1	46575.2	51242.8	47688.5	47236.8	931.35	1078.36	1092.13	998.836	149.943	1072.17	71376.1	68459.6	64301.2	66127.8	65493.2	68729.8	2534.74	2705.82	2004.35	2193.19	2285.44	2328.45	18251.6
M404T168	0.0667297	1.08895e-05	0.0021645	4.29079e-05	0.00440902	1	1	1	1.95413	T1_K:T1_P	0.0505571	down	2701.01	990.85	1988.57	1942.74	1164.73	1148.35	23750	24228.9	26348.1	25116.5	23849.3	25610.2	6177.41	6309.44	411.317	6109.15	6083.52	6054.91	7655.27	6762.47	5355.54	8331.83	7029.6	6942.98	8264.35	8720.31	10539.9	9858.52	7405.39	8597.21	37627.1	41570.7	43695.7	42221.8	39626.7	38665	18177.2
M219T53	4.13753	2.99274e-11	0.0021645	9.02832e-10	0.0039439	1	1	1	1.31619	T3_K:T3_P	0.044629	up	35011	31829.7	30331.3	36445.8	44231.7	37896.6	18868.7	20894.3	19562.1	19633	19150.7	19425.1	8043.95	8418.6	8420.73	8808.14	7639.72	9010.77	9061.92	10622.2	10194.7	8539.12	7962.63	8627.8	45341.7	47702.7	49342.6	46297.5	46009.1	47016.4	12319.1	11365	11042.4	11350.6	10400.9	11608.6	17307.7
M453T178	6.41792	0.000123006	0.0021645	0.000312292	0.00375214	1	1	1	1.27813	T2_K:T2_P	0.0798423	up	8831.51	6916.89	3157.17	7086.55	7464.82	11072.7	2977.18	2982.69	3258.84	1471.27	4271.69	2814.5	24400.5	26348.3	24045.2	24732.1	25457.6	24874.8	5329.73	4140.63	4150.13	1624.04	2952.3	5153.19	73858.2	76748.7	76049.2	82135.6	81962.7	72874.2	1419.06	2636.95	4224.26	4489.03	1537.14	4128.6	17826.1
M523T185	48.9027	3.27498e-08	0.0021645	2.82828e-07	0.0039439	1	1	1	2.52507	T3_K:T3_P	0.0697045	up	29019.7	25215	27825.5	24414.5	24062.1	25041.8	14063	13044	12702.2	11740.6	13802.3	12110.8	3555.77	1596.63	3043.76	1053.75	4004.33	3867.36	8889.31	8550.49	7983.1	8101.6	9071.41	9734.59	113862	113776	115158	113546	107824	112321	2404.33	2113.71	3104.02	2276.15	1782.07	2153.06	16809.5
M669T195	0.102551	5.5531e-11	0.0021645	1.95886e-09	0.00440902	1	1	1	1.7825	T1_K:T1_P	0.119251	down	1895.07	1996.15	2288.39	1883.09	2313.2	1687.81	20276	21629.7	21079.5	17950.2	18632.9	18068.2	1802.62	1103.85	1157.33	2048.83	1668.21	1334.27	8496.36	8152.56	8540.82	9596.88	7471.89	7261.91	4725.36	5203.25	5158.36	4954.32	6462.85	7615.3	7744.65	7367.75	6086.08	6987.11	6401.89	5595.73	15842.6
M487T213	0.102096	2.07838e-07	0.0021645	1.28539e-06	0.00375214	1	1	1	1.5337	T2_K:T2_P	0.278943	down	6043.8	5146.34	2889.13	3145.1	2874.61	5462.6	14951.9	12499.8	11834.2	12913.9	12785.6	13858.4	3140.09	3301.47	3272	1738.2	3961.82	3992	33685	34739.2	33522.2	31643.6	34697.3	21784	1634.31	2547.64	2568.86	2562.66	2735.3	2510.61	79393.7	74578.7	74416.1	70443.5	69968.4	74960.6	14855.5
M258T54	0.128429	3.09505e-09	0.0021645	4.79877e-08	0.00440902	1	1	1	1.28613	T1_K:T1_P	0.042976	down	13563.9	11867.8	10280.7	13565.3	13994.7	13494.8	106250	106128	97841.2	94628.6	96494.6	96398.3	3394.59	2984.2	1171.06	3700.75	3960.6	3086.07	97967.6	101514	98750.6	97852.9	103117	99491.7	4545.14	3805.21	6880.69	4132.32	3976.44	6548.59	108864	102564	100280	108932	106230	104381	17009.2
M681T296	13.8882	4.55547e-09	0.0021645	5.61392e-08	0.0039439	1	1	1	1.56282	T3_K:T3_P	0.0415536	up	628.343	628.338	515.287	532.25	499.012	563.513	1428.97	1396.11	1343.32	1293.64	1322	1562.6	5069.62	5431.48	5020.84	5675.8	4842.43	5219.32	9325.95	9083.15	8644.36	9001.23	10141.8	9454.96	83834.3	88047	82443.6	81304.9	86394.3	87414.2	6542.97	6123.98	5046.15	7079.48	5767.42	6121.44	17980.5
M260T174	0.155816	8.4828e-08	0.0021645	7.19107e-07	0.00440902	1	1	1	1.63533	T1_K:T1_P	0.0369915	down	11339.8	8763.69	9538.54	8704.14	9636.43	7801.65	60343.9	58877.4	57567.4	58280	60074.3	62870.4	24631.6	24425.7	23977.7	25538.4	22654.6	25559.1	29892	28461.5	26312.6	28824.8	27450.7	27105.5	6126.26	5854.58	5257.77	6197.94	5955.59	6473.44	11746.2	10503.6	11068.1	11078.8	10398.1	11452.7	17113.9
M322T202	42.6763	1.71341e-06	0.0021645	7.8349e-06	0.00375214	1	1	1	2.30261	T2_K:T2_P	0.0549284	up	2378.26	2242.96	1906.83	2598.5	2780.41	1775.04	1042.32	1106.93	1190.85	904.667	792.484	1162.71	63991.2	68205	65976	73195.2	67637.9	63743.2	1788.78	1667.1	1578.83	1333.03	740.096	2329.46	3075.02	3367.68	3165.15	3707.52	8160.25	6740.37	1053.81	1380	941.864	1240.92	1429.51	915.091	17101.7
M191T243	6.27029	6.25343e-08	0.0021645	8.35504e-07	0.00567692	1	1	1	1.87772	T3_K:T2_K	0.0332964	up	2054.95	2500.48	22223.6	2138.33	1744.37	2412.06	5634.52	5732.2	669.952	5552.91	6093.29	6871.62	6050.89	5955.81	5891.72	5754.36	6404.01	5396.27	6637.39	4252.79	4725.27	4187.16	4004.05	4518.02	42528.4	40050.1	42030.1	30801	30537.7	36353.5	28982.4	25335.6	22687.1	25196.2	25141.6	23490.1	16788.8
M547T238	0.049859	3.31676e-14	0.0021645	8.03662e-12	0.00440902	1	1	1	1.74691	T1_K:T1_P	0.0259537	down	1400.14	1354.37	1414.3	1168.04	1290.3	1416.7	28074.4	29091.6	26497.9	25266.4	26813.8	25588	760.082	696.461	922.004	933.199	1069.15	759.776	6529.43	6830.89	7283.97	6349.28	6683.92	6580.16	1210.92	1322.8	1336.98	966.21	1283.17	1869.53	78869.2	81593.2	84823.3	84512.7	85966	92434.6	16781.1
M119T168	3.80499	4.05311e-06	0.0021645	1.82829e-05	0.00440902	1	1	1	1.01369	T1_K:T1_P	0.0250471	up	17142.4	15354.7	15736.7	15575.7	14071.5	14544.4	3795.42	5220.65	2992.38	4853.2	3830.05	3598.9	35217.5	34303.8	37708.9	70503.6	29349.1	34608.9	9180.81	7260.16	7516.47	6905.01	6902.03	6897.63	30459.5	91307.3	32419.2	31077.6	33466	31623.9	4723.73	1857.67	3148.94	3800.19	1326.52	4631.09	16955.9
M349T304	96.1433	6.21667e-16	0.0021645	3.45388e-13	0.00375214	1	1	1	2.51319	T2_K:T2_P	0.0574299	up	1567.05	1274.62	1392.73	1365.38	1352.55	1310.41	798.2	950.179	932.031	1059.15	929.297	900.235	27946.2	31863.2	32008.3	30799.3	27296.4	31128.4	277.441	342.934	320.728	317.261	336.494	288.183	35240.7	34836.8	38728.8	36240.7	37965.5	34698.1	1277.02	1634.12	1525.65	1384.88	988.292	1500.03	17265.6
M354T234	6.78205	5.00833e-14	0.0021645	6.8144e-12	0.0039439	1	1	1	1.40396	T3_K:T3_P	0.0510824	up	2686.68	2413.84	2662.41	2515.47	2481.54	2082.34	5063.83	5359.61	5306.12	4961.41	6856.28	5129.81	5908.32	6931.69	6105.15	7175.32	6205.4	5824.11	17310.5	15970.2	16148.1	17010.6	15594.7	16525.2	68478.8	64148.2	70814.3	68995.7	71310.8	76128.9	10145.5	10130.6	9855.02	10683.3	11121.8	9973.82	17182.7
M279T54	0.204988	1.36e-12	0.0021645	9.34e-11	0.00436633	1	1	1	1.71457	T2_K:T1_K	0.109735	down	42637.7	40743.2	38742.2	40454.3	39028.1	40441.8	16789.7	17305.7	16180.3	17532.7	17059	16680.4	8308.41	8072.68	9147.76	8203.5	7999.24	7885.08	14268.3	14158.3	14065.4	13953	14692.1	14176.7	31099.5	30575.3	31190.6	27924	32555.6	31092.2	17775.5	17195.5	17021.5	16365.5	17095.2	17408	20479.8
M316T342	0.436023	1.2407e-08	0.0021645	1.23828e-07	0.00375214	1	1	1	1.08215	T2_K:T2_P	0.0338435	down	19946.1	21145.1	21363.1	21753.3	17608.3	19900	26660.8	25511.4	26754.1	27020.5	27287.9	26066.9	9895.51	10962.2	8945.63	10318.2	9455.43	9553.86	23169	22546.3	23547.6	22116.1	21189.9	23045.4	12736.7	14460.4	12928	14610.9	12302.9	12877.8	14921.7	16271.8	17629.2	14971.6	17237.6	17786.2	17006.8
M482T444	3.36027	3.76941e-09	0.0021645	4.7506e-08	0.00375214	1	1	1	1.20984	T2_K:T2_P	0.0912238	up	6561.14	7500.53	6487.44	6519.84	8042.17	5440.37	14444.6	16224.7	15582.4	17738	15895.4	16666.1	53095.8	40599.6	38775.1	40452.6	42132.3	41722.6	13968.6	11501.8	13585.4	11873.2	11990.1	13496.9	12034.2	10411.1	12434.9	10775.5	10084.2	11992.6	11908	12211.1	11705.6	11636.1	10532.4	10295.8	15784.8
M397T318	0.0164571	6.45088e-08	0.0021645	5.79622e-07	0.00440902	1	1	1	2.5109	T1_K:T1_P	0.0986236	down	524.395	399.297	703.657	411.549	750.368	518.361	31994.5	35910.3	32491.6	36192.6	30965.9	33430.2	20029.6	19546.9	16770.2	18741.3	21201.8	17464.7	19595.5	14167.7	23209.6	19027.4	18352.3	22436.6	40579.2	40694.8	43242	42041.1	45476.6	38595.9	1196.29	4398.5	2322.5	1808.31	2015.81	2069.89	16606.5
M474T200	0.36555	2.06599e-05	0.0021645	0.00011135	0.00567692	1	1	1	1.62419	T3_K:T2_K	0.0856766	down	19201.6	21036.1	18770.6	17607	21815.1	24550.2	10169	9513.92	11502.1	9130.22	10040.9	9020.48	22301.9	21213.2	20346.9	21466.7	19709	21720.5	16191.1	15798.2	13506.4	13899.7	14099	13507.7	9362.34	9489.81	7133.34	7791.32	6417.75	6141.9	7280.1	7652.55	8051.18	7649.38	7148.01	7048.1	18216.1
M302T406	0.450077	2.21e-09	0.0021645	3.82e-08	0.00436633	1	1	1	1.17311	T2_K:T1_K	0.0859983	down	26146.8	26243.4	25560.4	27810.3	24714	24786.3	25396.7	23007.2	22461.4	27521.1	25990.3	24194.2	12771.3	11906.7	11086.9	10704.3	11247.1	12163.2	24037	22539	18551.9	17066.6	19558.7	19244.9	16478.5	19867.4	17799	19370.7	17667.9	18269.8	23019.9	22298.8	21101.6	22952.7	23579.3	22229	19788.1
M332T230	0.0418446	6.90026e-12	0.0021645	3.62237e-10	0.00440902	1	1	1	1.88816	T1_K:T1_P	0.0239874	down	2377.52	2111.91	2288.91	2605.02	2628.7	2153.81	58196.4	58673.6	57034.1	51647.6	57267.7	55716.1	983.204	846.99	991.491	1380.72	1399.14	1342.39	35160.1	46178.7	37758.5	35932.7	42220.5	37179.2	1307.61	1020.1	1610.47	1837	1037.09	1223.42	29856.9	32160.7	30172.5	27132.7	32010.2	29151.2	16771.7
M521T265	0.0567239	8.46128e-11	0.0021645	2.72518e-09	0.00440902	1	1	1	1.78489	T1_K:T1_P	0.0358473	down	2038.81	1775.13	2034.86	2636.31	2255.14	2186.61	38525.6	39492.7	36374.1	33540.5	38792.3	41165.5	863.494	658.297	1050.77	1112.19	866.914	633.411	25863.4	26301.7	25505.9	26881.1	26115.1	25585	2906.73	3005.06	2988.83	3026.56	2823.83	2930.94	34479.4	38427.4	37270.2	36989.8	35299.6	37750	16789.2
M395T479	9.69877	1.39205e-09	0.0021645	2.04422e-08	0.00375214	1	1	1	1.71922	T2_K:T2_P	0.0977098	up	8022.23	7606.62	8046.67	7207.51	7904.91	6998.6	2635.27	3030.48	2873.73	2856.84	2202.63	2991.06	23419.9	24857.2	25270	26911.8	23548.8	27713.3	2603.81	2496.49	3085.28	2055.89	2564.96	2836.88	34809.5	28419.6	29629.4	31812.7	24687.5	31835.6	4933.72	6891.45	6126.2	5149.6	6439.96	4969.28	19482.9
M799T195	0.0237948	1.8852e-08	0.0021645	2.11593e-07	0.00440902	1	1	1	2.2718	T1_K:T1_P	0.10687	down	1623.17	1676.16	1593.79	1705.09	1099.36	1336.52	65984.6	63419	65061.3	62792.8	60575.7	61833.5	1079.62	1037.52	813.068	1481.5	1235.61	1690.12	9565.39	9931.22	9999.7	9842.74	10109.6	10522.5	1483.69	2594.38	1362.16	1253.36	1618.64	1687.68	32434.7	31919.4	33370	33956.4	34488.1	36705	17048
M72T65	9.10215	4.00194e-14	0.0021645	5.6768e-12	0.00375214	1	1	1	1.34288	T2_K:T2_P	0.0605416	up	897.556	557.616	601.789	692.358	432.094	475.469	1982.03	2159.87	2325.71	1904.49	2053.96	1746.77	43489.8	42774.1	46997	44025	44471.3	46477.6	5186.65	4917.19	5108.91	4487.82	4734.36	5034.45	32851	32355.5	32911.8	33690.2	33242.7	32281.8	4655.42	4556.96	4726.78	4195.24	4506.44	4215.97	18410.6
M161T163	0.228419	2.63728e-07	0.0021645	1.59739e-06	0.0039439	1	1	1	1.4909	T3_K:T3_P	0.157237	down	7785.3	22300.2	25831.1	13143.1	13082.2	10583.2	33700.7	32327.9	28116.1	31532.9	30822.1	28747.5	11815.4	10939.5	11028.8	12046	11676.5	11406.1	14676.8	15499.6	13411.1	14350	14161.1	13884.4	5680.09	5402.98	9033.64	6457.13	6758.9	5621.79	34300.9	28014.7	27884.8	28017.7	26784.1	25537.6	15575.7
M176T193	10.486	2.34011e-06	0.0021645	1.0339e-05	0.0039439	1	1	1	1.8814	T3_K:T3_P	0.171747	up	22617.7	16507.5	22873.7	23713.4	19109.4	16161.3	18607.8	13858.6	19274.6	16726.3	18202.6	14491.8	5337.2	3710.67	6209.16	5062.35	5077.12	5051.32	4710.99	6850.45	6327.81	5350.03	5162.7	4449.75	58107.5	58277.3	49838.6	49186.2	56151.1	55916.8	3661.91	3563.15	5731.13	7350.47	6283.56	4639.65	17612.8
M197T229	0.105266	6.67749e-09	0.0021645	9.10406e-08	0.00440902	1	1	1	1.75078	T1_K:T1_P	0.0561989	down	2740.08	3402.83	3666.09	3487.53	3232.1	2912.19	30850.3	30911.9	31878.4	30993.5	31267.4	28781.9	20102.6	20920.5	20689.2	18645.4	19949.6	17121	42817.9	51673.7	44070.9	46502.5	48713.5	48146.5	6549.31	5012.23	8003.17	4374.73	4540.54	6881.91	34348.1	37509.7	32805	34140.7	33097.3	37241.1	17270.1
M262T185	0.0734554	5.29391e-05	0.0021645	0.0001493	0.00375214	1	1	1	2.01064	T2_K:T2_P	0.0757236	down	22480.3	20989.9	17715.2	15870	17667	16029.5	19052	46495.9	18026.4	18059.6	18973.1	18344.7	1108.17	1557.18	7246.09	1244.01	1226.02	986.058	51870.2	23961.8	23365.3	22109.5	38730.9	21944	56094.3	56179.3	50868.6	38092.2	48614.1	53764.9	6839.38	13768.5	7765.03	6824.91	7027	7197.62	18432.6
M858T336	8.14399	9.92532e-07	0.0021645	4.92719e-06	0.00375214	1	1	1	1.10923	T2_K:T2_P	0.129143	up	305.948	324.636	404.874	313.564	246.07	232.662	360.813	294.812	468.214	321.226	288.992	495.986	19913.9	23591.7	21202.8	22000.6	21705.8	20127.5	2636.38	2082.36	3897.71	2154.63	2714.97	2297.64	90102	83046.7	84533	71673.4	73354.7	74784.4	2685.68	2589.36	3018.93	2677.92	2533.07	2494.92	15643.9
M180T199	0.340391	4.21363e-05	0.0021645	0.000203273	0.00567692	1	1	1	1.54028	T3_K:T2_K	0.21869	down	26212.9	28354.9	14246.4	28497.5	29268.7	19213.8	10379.1	10350.4	9468.6	11752.6	8691.8	9242.46	37649.3	38374.4	23562.6	23572.2	32428.4	21934.9	12188.1	20033.5	20968.4	19724.2	13068.8	15436	12200.6	10235	9093.7	9344.8	10115.9	9436.68	7730.1	7175.21	7935.49	6514.83	8224.14	5432.63	13870.6
M1107T370	2495.58	1.27351e-07	0.0021645	8.51601e-07	0.00375214	1	1	1	3.49888	T2_K:T2_P	0.0731303	up	1453.35	823.067	954.831	1075.92	883.042	930.868	308.998	424.622	340.058	274.89	211.206	286.271	89920.1	84791	105388	82232.9	88057	85516.9	37.3076	36.2886	47.171	11.8347	38.3764	43.764	2474.83	3864.76	4308.74	4371.79	2816.46	3845.11	48.4776	41.4657	64.8637	19.5232	59.6103	52.2519	14975.3
M417T311	0.067532	3.65646e-13	0.0021645	4.27677e-11	0.00440902	1	1	1	1.9328	T1_K:T1_P	0.0610141	down	2904.2	2604.96	2623.95	2680.51	2564.23	2725.91	43205.2	42330.9	36589.3	36366.1	39258	40711.7	6429.4	4153.81	13864.9	5582.77	5185.07	5094.23	69386.6	65236	65191.7	67267.7	62639.8	70744.3	32481.9	20458.1	19052.7	22947.9	18706.1	21339.9	4981.13	5028.87	6374.06	10672.5	5315.18	5794.69	17796.1
M565T451	0.357502	6.40574e-06	0.0021645	2.42516e-05	0.00375214	1	1	1	1.3043	T2_K:T2_P	0.219336	down	20222.2	17881.1	15198.2	21641.6	18408.5	17627.7	19829.6	20534.9	15286	20516.8	22241.7	17758	9736	9250.12	6021.6	6273.82	8205.15	8388.36	21189.9	24021	19048.2	23340.4	24903.2	21412.9	15773.8	14709.7	14624	15584.5	16779.7	15124	16334.2	14116.8	13029.4	12367.8	11983.7	14834.8	18680.9
M602T195	0.0204015	1.36824e-08	0.0021645	1.63186e-07	0.00440902	1	1	1	2.31542	T1_K:T1_P	0.0635312	down	1409.5	1468.85	1825.12	2030.83	1111.2	1831.76	82750.6	84278.4	73730.1	71607.4	84380.5	77592	1814.98	1562.95	1816.32	1745.5	1174.62	454.527	10407.3	11623.7	10708.6	11550.4	10135.2	12777.1	2205.17	2985.5	677.418	2126.88	2782.94	2269.32	51896.6	45024.4	50128.9	47229.9	45745.7	51178.5	16357.2
M377T274	54.267	9.71007e-15	0.0021645	2.37143e-12	0.0039439	1	1	1	2.49509	T3_K:T3_P	0.202978	up	7351.52	7641.97	4718.4	9090.27	3547.44	4177.16	1714.87	1961.5	1624.41	1745.51	2545.96	1766.58	7474.99	6774.35	7744.52	7366.37	7285.19	7514.32	1915.73	1832.88	1803.72	1853.87	1775.55	1877.3	98946.1	91748.2	93547.5	98272.7	91042.2	102466	1869.67	1815.05	1681.38	1708.35	1593.59	1946.56	14363.5
M293T341	7.01224	1.3868e-06	0.0021645	6.54802e-06	0.00375214	1	1	1	1.3861	T2_K:T2_P	0.0970112	up	3625.36	3631.13	4301.97	3951.97	3772.69	3889.95	6991.43	4459.07	4496.38	5027.38	3504.37	4875.74	36778.4	39028.5	71227.8	41975.6	40336.2	75883.7	4655.89	9780.37	9321.61	5942.59	4889.66	8938.08	29719	27252.9	115242	28620.1	104159	123023	18798.4	11664.9	20247.4	11112.4	20021.8	29711.4	17269.4
M363T200_2	3.54636	3.89539e-09	0.0021645	5.80997e-08	0.00440902	1	1	1	1.07318	T1_K:T1_P	0.0899812	up	30460.2	28325.9	26821	24831.1	29892.7	28750.2	7412.51	8127.23	7983.67	6720.79	9434.6	7998.55	34951.4	39714.3	37323.2	32917.1	35182.3	36667.6	17192.9	19969.3	16985.8	15992.4	18341.2	14356	7045.28	7463.59	6380.64	7335.51	6403.68	5099.39	2950.26	3904.9	3599.3	4700.76	3693.83	2966.06	15376.7
M349T410	11.4378	1.85407e-07	0.0021645	1.16657e-06	0.00375214	1	1	1	1.88816	T2_K:T2_P	0.0621546	up	10125.4	8979.67	7525.47	7125.81	8629.16	8157.69	5554.73	3356.3	5137.66	6370.73	3538.44	5507.85	53738.3	55635.7	52924.4	57211.9	55391.7	53515.2	4342.82	4035.64	4694.96	4946.72	4228.19	6464.95	19047.8	20525.5	18854	19170.2	20015.6	18421.8	3918.16	4148.25	4042.07	4094.04	3525.7	4240.67	15916.7
M196T167	3.99946	0.00091522	0.0021645	0.00220506	0.00436633	1	1	1	1.197	T2_K:T1_K	0.102634	up	13912.7	14315.1	13719.2	14677.7	13794.2	13124.8	21306.7	20550.2	18216.2	21138.2	19385.9	19479.1	61129.5	63308.3	64489.4	20208.6	58369.9	66624.5	36933.1	39060.7	37448.3	39975.8	34704.2	36959.9	21771.1	21795.3	22261.4	2538.45	21453.9	2116.22	16026.7	16895.3	19264	16213.2	19338.3	15925.9	16065.4
M503T332	0.120425	7.65667e-08	0.0021645	6.58644e-07	0.00440902	1	1	1	1.40184	T1_K:T1_P	0.029786	down	740.058	725.382	867.247	843.616	683.109	606.26	5890.71	6307.9	6231.66	6147.29	6395.99	6109.14	7352.13	7062.95	7061.57	6933.05	6833.62	6467.23	3765.16	4184.9	3895.02	3824.37	3946.97	4049.16	63902	64901.6	62150.7	65694.7	72749.4	66488.3	12146.5	12100.2	11776	11682.2	13057	11765.2	15932.3
M369T264	0.100483	3.87915e-05	0.0021645	0.00013042	0.00440902	1	1	1	1.83367	T1_K:T1_P	0.179268	down	2177.33	3180.14	3248.28	3652.46	3528.98	839.324	33150	30337	17679.8	30487.3	23395.8	30416.9	4574.01	4592.55	4352.73	5013.33	4114.43	4302.37	15513.9	16336.2	16319.5	9499.5	10909	8668.43	12583.8	13077.7	12372.9	11525.8	11126.1	10996.6	39713.8	48908.6	38754.8	38368.3	40583.1	40658.3	13274.3
M250T218_1	6.18937	0.000283057	0.0021645	0.00065777	0.00375214	1	1	1	1.44674	T2_K:T2_P	0.0777935	up	42969.3	55806.2	51903.8	51346.1	45698.6	38805.5	18450.5	10096.9	16261	10065.1	15538.4	14832.7	41880.4	43071.9	44058.6	61136.5	37911.3	36583.9	16842.9	4199.05	4156.68	3774.87	4357	9427.16	8558.45	4672.87	3566.97	5570.95	3689.73	3348.38	4746.59	5031.87	3953.13	2350.21	3249.56	3415.5	18186
M349T373	0.0120401	5.47835e-18	0.0021645	3.65241e-14	0.00440902	1	1	1	2.52444	T1_K:T1_P	0.0257733	down	940.511	909.765	817.987	900.676	837.966	864.824	75321.8	73901.1	69354.8	68001.1	76308.9	74960.8	5047.77	5060.53	5125.88	6562.61	6057.63	8104.49	68553.7	61537.9	55493	62586.7	65796.6	62808.2	2046.35	1970.34	1730.4	1824.41	3359.69	2684.37	1042.82	1040.68	1012.03	1153.56	1127.75	1080.18	16738.9
M338T359	31.4642	4.60303e-09	0.0021645	5.57252e-08	0.00375214	1	1	1	2.04087	T2_K:T2_P	0.110035	up	2904.92	2568.62	4309.99	5062.93	3036.57	2973.39	1330.94	1058.4	1182.29	945.724	1096.96	1361.65	40530.2	40662.5	42828.1	38479.8	40714.2	41480	1550.91	1090.75	1446.94	1348.1	1198.89	1141.33	46722.3	44494.3	42393.1	46486.8	42787.3	48634.1	697.103	1565.22	1340.11	1590.5	2084.3	1541.29	14886.8
M580T251	0.0222026	0.00158336	0.0021645	0.00354594	0.00440902	1	1	1	2.88104	T1_K:T1_P	0.152608	down	41.3031	3437.35	189.591	81.2552	3359.59	31.335	53246.3	52358.4	54297.4	51708.3	53426.7	56566.6	3395.96	2727.25	2766.63	2956.13	3152.41	3050.21	35663.8	37103.3	31411	31248.9	30780.8	27960.3	1554.28	1651.04	1423.15	1354.42	1322.55	1313.19	16783.4	17250.1	17512.5	19976	15274.3	19736.9	19217.9
M223T160	3.36979	4.60236e-08	0.0021645	4.44051e-07	0.00440902	1	1	1	1.10663	T1_K:T1_P	0.108228	up	25780.5	32321.8	24346.3	31301	31902.9	23490.3	9237.2	7710.84	9508.98	8077.37	8429.07	7230.42	9923.86	10632.3	10542.9	11615.7	10560	12016.7	10255.3	9120.02	9478.13	7622.94	8058.78	6470.43	46114.8	48827.1	44274.7	45272.4	45697.8	48003.8	7799.66	6648.55	7393.74	6575.05	6206.08	7390.86	17497.8
M421T226	11.5904	6.34775e-05	0.0021645	0.000202393	0.00440902	1	1	1	1.80529	T1_K:T1_P	0.0864708	up	102459	101959	101264	100204	106132	98060.9	13052.5	5529.02	3800.33	12213.1	6314.8	11727	3632.25	3202.15	3204.16	3839.39	3591.43	3902.78	4927.05	6001.56	5702.41	4246	8586.85	5311.02	6194.25	5379.37	5384.22	5855.61	5629.46	5386.66	3371.4	4354.39	4006.63	3860.91	3538.27	3112.72	16056
M288T191_1	5.54233	1.91034e-05	0.0021645	6.40978e-05	0.0039439	1	1	1	1.46695	T3_K:T3_P	0.252308	up	10907.2	9269.76	13891.4	15400.6	16519.8	19859.4	12854.3	12715.3	13893.6	18342.3	21058.7	23688.7	6206.82	6012.71	1702.55	6882.22	2141.02	5973.62	14796.3	9317.95	7234.56	11826.2	11046.2	12124.1	28137.2	35173.1	33971	46128	59767.9	65427.6	4457.87	4880.71	10873	12329.9	6548.64	9374.14	11596.5
M414T186	0.091993	2.56669e-07	0.0021645	1.78997e-06	0.00440902	1	1	1	2.05845	T1_K:T1_P	0.222386	down	4069.55	3457.15	4462.83	3798.5	4345.66	2496.5	43694.8	43351.7	42536	40207.7	37457.4	38751.4	7689.03	5804.7	6004.84	6219.23	5505.47	5996.83	24298.6	19945.1	19898.4	20709.3	21024.3	21300.4	17328.2	16161.2	16992.3	16326.6	17592.3	18152.3	17734.7	18726.3	17650.7	23359.3	16179	15911.2	20326.6
M324T157	26.2179	4.72328e-12	0.0021645	2.14504e-10	0.00375214	1	1	1	2.2001	T2_K:T2_P	0.18347	up	11120.8	10800.5	10643	9866.3	11362.2	11125.5	4684.26	4222.41	5233.43	6648.28	4555.2	4285.77	80235.4	52663.5	57576.6	61652.1	54453	58230.4	3032.96	2106.03	2300.53	2031.5	2411.88	2031.69	13429.5	6104.35	12777.1	28864.6	6083.26	30965.8	1616.77	1670.45	1901.5	1275.16	2495.19	1338.95	11699.5
M295T250	0.0517967	3.92826e-08	0.0021645	3.27393e-07	0.0039439	1	1	1	2.171	T3_K:T3_P	0.0474871	down	15469.5	16455.2	19463.3	16302.1	1387.88	2020.01	14543.6	8862.3	8703.47	13586.2	12385.5	13602.9	23644.6	10381	9911.47	21430.6	10302.8	9557.31	29120	19291.2	21434.7	23061.3	23848.2	22341	2248.34	1567.34	2294.77	3176.7	1942.06	2964.23	52909.8	68030.8	41916	37793.8	49272.4	24099.4	15248.5
M884T223	0.00199815	1.50479e-06	0.0021645	7.77706e-06	0.00440902	1	1	1	3.03587	T1_K:T1_P	0.0681127	down	118.168	34.0275	134.571	194.617	55.6869	86.1478	47760.6	58238.4	52865	52038.6	54817.9	46176.7	886.398	745.791	607.277	526.334	895.312	803.162	46498	44549.7	45420.7	43270.6	38442.3	44880.4	256.755	286.797	467.44	348.43	328.671	406.025	31786.4	25577.5	27933.7	29761.8	29177.3	23516	15157
M459T176	9.9761	0.000238293	0.0021645	0.000644503	0.00440902	1	1	1	1.64831	T1_K:T1_P	0.119782	up	79699.9	74310.2	72146.3	71528.4	78230.1	73055.2	12066.3	14047.3	2979.44	5314.63	7395.29	3201.56	7451.8	6858.27	2080.09	2192.75	514.646	7914.02	1745.24	2787.61	2611.03	3548.65	3352.94	1408.86	4056.94	6078.21	2063.53	3420.6	6432.71	2971.27	1408.41	4795.37	2603.48	2689.04	3038.46	3159.83	16258.5
M179T150	4.38716	0.000845982	0.0021645	0.00200503	0.00440902	1	1	1	1.30072	T1_K:T1_P	0.144618	up	118784	33483.7	32251.6	30858.8	29963.6	33039.5	10535	11101.3	11210.9	11027.1	6422.35	13156.9	21915.1	19750.8	22670	27670.5	22408.9	22923.4	9672.41	11830.1	11800.3	9431.39	5370.35	10754.8	21099.3	19694.4	20014.3	19221.5	20008.3	22906.5	7069.85	7443.53	7290.82	7514.22	6481.5	8926.05	12097
M324T176	12.0928	2.89304e-05	0.0021645	0.000100353	0.00440902	1	1	1	1.77017	T1_K:T1_P	0.0463469	up	26103.3	26862.2	30385.9	27000.9	28224.6	27285	1981.1	4100.81	2093.23	1029.65	1877.79	2633.17	36247.8	34247.5	35940.5	37090	36867.5	40047.6	1922.26	3529.21	2379.8	5187.48	3067.95	3799.89	8784.08	15180.4	13063.6	12162.6	13995.1	14405.5	1562.65	2988.02	1256.94	2767.7	2066.66	1378.83	15264.7
M281T393	4.90143	0.000345503	0.0021645	0.000784293	0.00375214	1	1	1	1.43313	T2_K:T2_P	0.0630695	up	8954.97	7607.15	6945.18	7767.94	8520.74	8105.93	6368.08	5095.6	6078.33	5712.43	6002.11	5914.72	33916.3	37292.9	32274.6	34532.6	20745.5	29857.5	1928.66	8909.98	6757.32	7044.2	6236.99	7605.36	34596.4	32783	32954	32485.3	33307.7	38426	8359.19	9200.49	10110.2	8266.58	8724.06	9009.44	15005.6
M263T184	4.28407	2.59664e-05	0.0021645	8.38345e-05	0.0039439	1	1	1	1.12559	T3_K:T3_P	0.121126	up	16372.9	13298.4	15802.7	18984.8	11113.1	13848.5	9245.06	9886.13	14610.4	13078.6	16849.8	11513.5	2202.58	2305.22	1530.3	2279.83	2158.76	1135.87	6941.46	1873.18	4780.21	4055.24	3546.71	2474.7	5232.65	7516.97	7302.44	7699.71	5987.25	6338.73	2070.75	1687.56	829.322	1552.67	1964.97	1249.78	18159.5
M433T222	0.072262	0.000630585	0.0021645	0.00153828	0.00440902	1	1	1	1.90067	T1_K:T1_P	0.118557	down	4020.31	4683.14	551.811	721.201	3785.22	1016.29	31902.7	39439.6	32753.3	32358.9	35137.6	32913.1	3594.59	1421.02	3963.68	3004.75	4505.56	3080.96	31786.3	32582.4	38163.5	30443.6	33725.9	30413.9	975.854	4351.56	922.677	3923.52	3314.86	946.623	30113.7	22872.9	32061.3	29055	28872.9	31292.8	14398
M370T172	0.134336	1.4668e-09	0.0021645	2.16832e-08	0.0039439	1	1	1	1.29505	T3_K:T3_P	0.0871726	down	6210.94	8211.98	9165.94	7665.81	9190.75	6460.69	637.726	1031.35	904.424	2063.49	4795.14	3957.86	3680.87	1094.15	2698.31	2811.44	3092.55	3421.46	1296.79	2002.18	1592.21	2119.93	1778.72	2096.32	10110	10859.1	9576.89	8599.03	7765.3	8887.48	75717.7	69466.4	69743.7	70740.4	65940.5	63749.7	15779.5
M501T239	0.0457049	5.59068e-09	0.0021645	7.83047e-08	0.00440902	1	1	1	1.78341	T1_K:T1_P	0.0592327	down	1403.91	858.015	923.861	975.356	1160.94	1095.07	22605.1	24781.4	23855.4	21260.9	25560.4	22340.6	833.977	1309.32	1628.62	1316.06	1824.66	1583.93	49810.8	50015.3	51249.4	45883.8	48282.1	54180.9	472.372	426.119	1049.42	908.137	976.789	824.672	31992.2	29844	30095.8	25828.7	38665.5	27398.6	15931.3
M149T321	33.5182	6.55279e-13	0.0021645	4.69758e-11	0.0039439	1	1	1	2.11952	T3_K:T3_P	0.0593638	up	3855.19	628.254	2881.45	3682.91	3545.84	659.229	3889.67	3121.73	3071.45	3588.42	3454.78	3434.97	2464.69	1812.47	1949.78	2867.87	1462.19	2734.9	242.415	3151.89	3697.73	3286.98	707.372	3119.65	109943	93923	95934	91165.2	89410.9	108182	2463.57	3247.97	3242.15	2527.29	3062.13	3016.23	16763.3
M473T357	0.480694	6.33008e-08	0.0021645	4.7472e-07	0.00375214	1	1	1	1.01779	T2_K:T2_P	0.0853476	down	23179.1	16551.8	19320.5	19605.7	18253.7	16854.9	21213.2	19228	22187	21898.6	22738.6	20612.8	9595.31	10619.6	10287.8	10102.6	8816.59	8344.96	20707.4	19001.1	20009	22561.3	18019	19876.3	12217.3	13187.4	11553.1	13121.2	11781.4	14709.8	18122	17017.1	21348	18033.6	16617.8	18645	16951.9
M123T327	12.8304	2.28266e-12	0.0021645	1.17065e-10	0.0039439	1	1	1	1.68931	T3_K:T3_P	0.0396576	up	1768.62	1976.74	1926.95	1896.06	1762.18	1792.37	2284.25	2041.98	1959.41	1861.32	2058.15	1820.03	7584.22	6817.95	5459.03	5143.27	5267.34	5846.1	2582.55	2179.47	1870.91	1930.64	2436.03	1784.81	71791.5	70819.3	68232.9	63114.1	53327.2	70180.5	5771.93	4687.37	5209.5	5583.59	4428.4	5297.72	15757.7
M244T193	16.3935	8.97264e-08	0.0021645	6.51215e-07	0.0039439	1	1	1	2.17111	T3_K:T3_P	0.10199	up	16619.3	16588.4	16354.3	16890.8	15404.3	14811.2	12795.5	19238.3	12207.8	8550.01	12412.4	13568.2	3908.84	4147.04	6373.22	6588.84	5011.02	4888.42	6002.09	4108.79	5615.15	6218.88	3938.15	8261.98	52246.7	50333.3	60513.1	52683.9	54328.6	53698.2	2432.43	2658.36	3386.16	3639.5	4331.19	3304.3	14955.4
M397T54	2.73284	4.52e-05	0.0021645	0.00016192	0.00436633	1	1	1	1.22021	T2_K:T1_K	0.0620407	up	11469.1	6733.29	7872.91	8421.41	9612.05	6850.67	9391.31	9835.59	9157.41	9830.76	9762.61	9860.98	21862.3	23696.4	23855.2	23056.5	24173.6	22619.9	11361.8	12026.9	12240.3	11282.2	11417.9	12004	23999.3	22782.7	22805.6	22349.3	24045.5	23260.7	10018.5	9408.29	10980.6	10845.5	9799.01	10373.7	17012.6
M401T384	0.0304263	5.9643e-14	0.0021645	7.64693e-12	0.00375214	1	1	1	2.1398	T2_K:T2_P	0.191782	down	843.517	637.935	771.933	788.793	664.709	805.638	1368.32	1365.16	1448.04	1625.68	1434.38	1455.99	1831.7	1961.75	2285.49	2323.56	2096.87	2218.68	70211.9	76421.3	64641	70861	71775.3	64084	4325.68	4680.8	2672	4007.93	4203.44	5320.28	7746.96	6536.62	6897.84	6304.39	6798.02	7118.64	14245.7
M475T250	0.0634163	1.40676e-12	0.0021645	8.374e-11	0.00375214	1	1	1	1.9704	T2_K:T2_P	0.0620962	down	12147.8	11052.9	14406.6	10505.7	11293.4	1376.52	26508.5	24574	25921.4	24636.9	22978.5	24615.6	2010.03	1891.13	1817.6	1900.12	1977.75	2001.77	33325.9	32485.9	28302.3	29663.7	31224.3	27890.8	3884.95	3778.36	3542.91	4182.57	3342.27	3628.79	25041.9	27534	27234.1	29904.7	26508.3	28983.6	16409.9
M150T70	11.4034	9.76959e-12	0.0021645	3.72193e-10	0.00375214	1	1	1	1.59165	T2_K:T2_P	0.116947	up	686.005	11724.2	11822.4	9470.3	715.053	11001.5	2622.73	2038.06	1431.6	1650.21	2279.81	1892.96	37015.5	37467	38504.4	47953.2	33337.8	35122.8	3472.95	3616.66	2986.95	2829.13	3645.25	3565.85	33816.4	38295.4	35806.5	33677.1	38025.9	36857.2	3671.74	2646.94	3164.3	3279.12	3305.49	2984.74	18019.4
M302T333	0.0143013	9.92565e-07	0.0021645	4.89817e-06	0.0039439	1	1	1	2.46247	T3_K:T3_P	0.249297	down	514.61	475.316	598.93	602.666	457.219	471.347	2183.82	2425.54	1603.14	2343.46	1359.74	1941.14	883.608	709.976	892.835	1011.67	881.463	801.688	1553.04	1511.01	1254.5	1524.51	1737.95	1569.34	935.811	1095.14	525.14	1025.7	523.174	1299.59	63650.6	58895.4	61234.8	62155.1	67050.4	64920.4	17331.5
M361T234	3.23222	6.79679e-13	0.0021645	6.12354e-11	0.00440902	1	1	1	1.17985	T1_K:T1_P	0.0266077	up	43984.8	40085.3	42372.1	40529.6	41062.7	43017.2	12678.6	13532	12897.3	12982.8	12853.3	12727.6	4935.26	15489.1	6055.13	5740.06	5340.55	5755.47	23109.4	22150.6	23070.1	24058.8	23995.3	22988.8	17319.8	14101.5	14328	14020.4	14959.6	15632	13893.2	12589.6	13217.1	12583.1	12753.1	14134.3	16081.7
M397T158	0.132239	5.63984e-05	0.0021645	0.00018244	0.00440902	1	1	1	1.83861	T1_K:T1_P	0.201237	down	5913.59	5423.98	1434.7	4526.25	6092.22	5599.91	39008.3	24797.5	45330.9	41268.9	24572.5	44251.8	6613.44	7383	19345.4	7489.63	6738.11	6977.71	12375.4	11521	11616.6	6711.99	12455.4	11399.5	27360.5	26517.3	18455.9	25759.6	25010.3	27250.9	10460.2	8617.47	7583.77	8863.14	8756.52	19009.2	10835.9
M809T164	0.004566	1.23111e-05	0.0021645	4.7609e-05	0.00440902	1	1	1	2.86927	T1_K:T1_P	0.0231574	down	199.359	144.609	25.3949	101.622	210.177	232.116	37085.3	36877.4	35224.7	31483.3	29047.1	30299.5	2281.37	2170.5	1854.65	2086.13	2047.12	1728.92	35530.5	26775.6	29250	30393.9	33949.8	29029.9	980.24	435.54	690.033	1257.87	604.83	930.287	44133	42218.1	42316.5	34981.4	32498.7	43439.2	14898.4
M325T277	0.113065	0.0002715	0.0021645	0.000720005	0.00440902	1	1	1	1.52658	T1_K:T1_P	0.158482	down	5209.07	5546.22	4559.24	4667.48	974.077	1302.12	22839.1	22971.5	48133.7	43841.9	21195.9	37880	3904.05	713.91	778.803	3933.78	3958.29	4077.42	17725.5	8212.35	5804.66	8497.86	6067.8	8076.7	6044.48	5516.37	805.861	6061.28	5779.82	5923.03	70340.1	73561.4	69461.6	68601.4	72294	67024.2	13088
M339T394	28.9398	1.0231e-06	0.0021645	5.06383e-06	0.00375214	1	1	1	2.2165	T2_K:T2_P	0.203127	up	1389.73	1831.6	1700.95	1574.99	1772.93	1568.96	1162.05	1043.51	1586.16	1119.98	1166.39	1543.67	21444	24097.4	24007.8	24666.8	24026.6	22754.1	407.998	850.522	870.925	962.555	888.343	891.726	9230.92	9378.84	9348.01	7360.46	8138.86	13176.7	1186.81	1832.66	1657.3	1557.82	1979.18	2033.97	10190.1
M122T71	0.150983	1.00604e-08	0.0021645	1.27031e-07	0.00440902	1	1	1	1.08077	T1_K:T1_P	0.196311	down	1045.65	1048.7	1147.41	876.134	817.424	882.493	5999.29	6818.71	5944.08	6711.89	6606.22	6452.59	60775.2	58856.2	65611.4	66501.3	54006	64971.3	504.52	437.738	958.879	456.644	472.285	834.925	833.289	289.234	877.869	295.458	871.517	881.534	1016.13	832.49	857.451	942.942	912	707.324	20372.9
M521T194	0.117218	0.00519838	0.0021645	0.0104485	0.00440902	1	1	1	1.4421	T1_K:T1_P	0.200394	down	706.334	889.803	31.7248	997.224	530.017	795.33	3822.7	5629.04	6472.93	6348.74	5412.07	6016.2	2731.29	2994.43	1927.02	2107.59	6497.86	3278.33	32104.9	28271.2	25912.3	26945	27049.3	32799	1995.16	1352.23	1270.17	1542.25	1161.28	1434.84	57231.4	56202.6	62666.1	90938.2	59419.1	58704.2	20629.6
M167T154	7.33606	3.58008e-15	0.0021645	9.94517e-13	0.00375214	1	1	1	1.5422	T2_K:T2_P	0.152832	up	5603.36	5524.07	6570.23	7594.69	5387.01	5070.85	3291.85	3896.52	2898.16	3495.02	2896.57	2776.48	42703.8	43366.4	40570.1	39541.2	43594.9	42166.7	5446.76	6161.69	5649.55	5667.98	5895.13	5521.99	25228.3	29163.6	25665.1	30860.7	29041.6	28072.4	5281.64	6031.94	5821.44	5787.31	5734.03	5600.91	11304.3
M237T303	0.137282	4.05431e-07	0.0021645	2.29847e-06	0.0039439	1	1	1	1.70139	T3_K:T3_P	0.0352354	down	4259.22	4028.05	3955.65	3641.55	3885.5	3810.52	8929.96	7490.09	7653.57	7791.3	8365.83	8600.6	14437	13880.3	15093.6	14216.6	12948.9	13950.4	17139.6	16079.2	16357.5	16847.4	16289.4	16615.8	4761.96	5586.57	4325.35	4535.31	4395.78	5503.86	47068.4	46982	30048.9	31043.3	27491.3	29402.8	15874.5
M231T369	46.8928	3.31239e-13	0.0021645	2.72639e-11	0.0039439	1	1	1	2.33807	T3_K:T3_P	0.0497105	up	1457.7	1342.75	1441.81	1496.86	1492.47	1519.02	1766.48	1557.76	545.772	595.394	1606.29	1712.64	3206.01	2593.09	2682.05	2514.19	2632.68	2973.8	572.606	1130.59	770.412	1394.77	1157.09	1462.05	55012.3	52337	55447	60476.7	63483.8	50874	1128.24	1239.74	1254.46	961.986	1254.64	1360.99	14836.7
M261T386	15.7544	3.8685e-05	0.0021645	0.000113169	0.00375214	1	1	1	2.03815	T2_K:T2_P	0.090061	up	7676.4	7107.79	7792.88	7124.92	7690.8	7331.84	1719.76	1469.54	1665.37	1979.53	2782.32	1964.98	32690.5	34628.7	30564.5	32985.6	36295.1	29512.8	1450.19	1303.35	1201.02	1208.47	3435.08	3885.83	19972.4	16136.9	17797.5	20873.8	23689.2	19609.5	4682.33	4086.27	4199.17	4389.31	4315.53	4317.1	15723.6
M284T191	32.9623	4.6604e-12	0.0021645	2.07139e-10	0.0039439	1	1	1	2.4743	T3_K:T3_P	0.116784	up	18733.5	16297.1	18426.1	16840.2	15280.1	16136	10694.9	9963.25	11364.3	10057.1	9125.09	17207	7000.39	2616.73	8166.16	3365.34	7405.69	4134.43	4918.62	5280.09	5930.78	5951.83	4537.21	4782.92	80746.7	85399.9	61424.1	83739.6	66394.2	83409.2	1924.85	2753.61	2430.02	2002.97	2811.8	2065.86	15402.3
M415T226	0.0647198	3.81996e-10	0.0021645	8.69205e-09	0.00440902	1	1	1	1.90891	T1_K:T1_P	0.0951153	down	2478.12	2928.24	2288.3	2101.27	1913.26	2994.63	37049.9	32469.3	45765.8	37218.4	35271.1	39417.5	2524.97	3344.02	2518.49	3908.41	2348.6	3508.81	32151.4	30172.2	29607.2	30396	30840.1	32178.2	2750.64	2290.65	2230.97	2591.24	2901.48	2750.87	22483.7	24409.5	21070.8	22086.8	20549.7	21946.4	15078.8
M367T243	0.18946	2.10008e-05	0.0021645	6.93168e-05	0.0039439	1	1	1	1.50887	T3_K:T3_P	0.0632304	down	18094.6	17077.9	9684.22	16952.2	9016.13	13566	23740.8	23041.5	23659.8	19279.8	21948.7	30956.7	5099.23	6527.96	6124.14	6676.22	6006.61	5988.21	18433.7	17560.6	25143.2	15424.9	14467.2	2782.83	5246.77	6283.54	2315.87	5989.87	5644.02	5285.3	23406.1	25825.6	23843.2	24817.7	36363.2	28128.7	14547.7
M403T201	5.33474	0.000357187	0.0021645	0.000920158	0.00440902	1	1	1	1.18948	T1_K:T1_P	0.0764226	up	30302.8	29947.8	26944.8	32304.3	27059.6	27999.4	5854.14	6247.72	4903.45	1798.58	6620.35	7296.89	48972.3	42328.3	40820.2	51118.9	37830.2	42524	4410.51	4127.66	4629.88	3999.99	5625.61	3713.56	1561.18	2640.36	2333.27	1955.37	2433.9	1423.34	2711.17	2771.71	1115.4	1021.62	2903.08	983.921	16172.7
M332T361	13.1573	3.76335e-10	0.0021645	7.14822e-09	0.0039439	1	1	1	2.04799	T3_K:T3_P	0.0338309	up	9830.72	9618.89	9114.57	9221.35	9642.65	10072.9	19178.1	18317.5	17219.2	17451.1	17913.6	18041.8	13681.2	13571.4	17972.8	15715.7	14567.9	14889.3	30433.9	30445.6	30048	28780.7	30423.3	32564.7	26018.7	26722.6	28033.1	28351.3	26565.2	23717	1977.59	1894.21	2296.46	1663.93	1935.28	2348.04	14336.8
M245T194	0.0511056	4.73122e-09	0.0021645	6.8423e-08	0.00440902	1	1	1	2.03431	T1_K:T1_P	0.14044	down	1440.21	1206.38	822.313	1302.92	1104.87	1292.95	21137	21323.5	20443.4	19567.8	18620.3	39198.9	45440	36486.4	40280.3	24184.5	23861.8	27884.8	29950.4	28733.9	32734.6	28219.2	30055.1	31801.4	5262.41	5408.11	3954.05	2974.37	4522.17	4201.08	27486.3	28673	26359.3	28259.9	20142.4	28315.7	14382.7
M481T200	0.334025	1.72402e-07	0.0021645	1.921e-06	0.00567692	1	1	1	1.60746	T3_K:T2_K	0.0765444	down	17880	18229.2	16385.2	16624.4	17500.3	17947.9	8264.85	8923.93	6687.01	7653.52	8251.92	7948.71	25857.1	22073.6	22997.2	21630.7	21916	21862.3	11780.4	11779.1	12485.5	11027.8	10816	10970.3	8476.83	6612.76	8256.52	8264.15	6210.25	7719.33	7280.71	5251.27	4347.5	8400.59	4605.9	3114.81	15965.4
M301T242	0.204521	7.05866e-08	0.0021645	6.19212e-07	0.00440902	1	1	1	1.00342	T1_K:T1_P	0.281281	down	1341.81	1085.08	1316.08	1134.74	1344.55	1465.32	7003.95	5735.35	6143.18	8308.7	4960.67	5436.41	1417.94	1398.12	1446.35	1541.59	1237.74	1656.36	16220.3	10488.6	14645.1	16558	10248.9	10854.7	1800.5	1489.57	2061.25	1983	2023.44	1723.09	73808.5	62650.6	66380.8	72437.7	72856.2	62621.9	15277
M267T200	0.450739	1.71291e-05	0.0021645	0.000106331	0.00622551	1	1	1	1.46442	T3_P:T2_P	0.101756	down	19590	21880.8	27620.7	22023.3	22466.1	19580.2	9634.36	8513.2	8087.03	10185.3	8727.79	7927.23	20860.4	20587.4	29241.5	30675.1	28700	32425.2	16638	15175.5	12801.9	11470.1	10918.4	10517.3	20829.1	5425.72	8420.5	21106	20777.1	7241.33	6427.08	6576.85	5841.83	4813.68	5467.08	5815.29	14704.1
M204T66	36.0962	3.37521e-14	0.0021645	8.03662e-12	0.00440902	1	1	1	2.19639	T1_K:T1_P	0.09638	up	55598.1	48909.8	48040	51180.2	40928.3	46997	1230.02	1226.58	1312.63	1361.9	1435.7	1513.06	31013.3	32328	30376.3	30286.1	29202.3	32754.3	1405.02	1342.46	1146.33	1089.54	1085.96	1026.6	4251.82	5227.07	4820.81	4681.2	5404.12	5159.22	1307.12	1371.34	1110.49	964.214	1287.72	1312.21	17001.2
M202T162	58.1591	4.43436e-11	0.0021645	1.22672e-09	0.00375214	1	1	1	2.21924	T2_K:T2_P	0.0640367	up	2564.29	2003.3	2543.26	1789.63	1785.62	1899.17	467.81	459.938	390.707	282.512	215.847	437.412	67954.4	73181.9	69879.6	68077.3	65162.6	63778.7	1071.11	1036.64	1050.03	1183.77	1372.66	1301.62	23443.6	19670.4	21030	18732.1	20514.9	23556.1	874.405	921.052	743.888	1560.85	717.256	754.582	14503.6
M525T194	7.01905	2.08687e-07	0.0021645	1.51484e-06	0.00440902	1	1	1	1.51399	T1_K:T1_P	0.0800572	up	53448.1	31053.5	29454.4	27063.3	25480.5	25416.2	4704	3678.5	4336.97	7093.67	3901.55	3627.5	10394.1	10794.1	12652.2	10924	10766.8	12297.7	9625.9	9980.15	10089.7	9123.39	9313.49	9962.12	15714.4	11139.9	9778.75	11116.1	8566.5	10059.2	4470.94	1293.84	1434.02	1042.38	1028.03	1583.99	15575.4
M293T318	19.2318	5.40545e-05	0.0021645	0.000152252	0.00375214	1	1	1	2.06468	T2_K:T2_P	0.231736	up	4702.59	4175.42	3102.75	4273.05	4040.55	4742.55	4130.6	3823.17	5478.68	9863.84	3560.36	5381.21	46482.4	125777	45499.5	129530	123383	43778.2	4611.01	4402.86	4958.77	4214.42	4171.01	4391.96	22641.8	12896.6	26427.8	12661.8	20660.6	24471.6	11020.9	7925.15	10205.8	9921.5	13245	10442.4	20851.8
M169T143	7.26709	2.63001e-07	0.0021645	1.57117e-06	0.00375214	1	1	1	1.34205	T2_K:T2_P	0.0690568	up	4329.53	4197.08	3885.33	4359.23	3897.25	3378.58	1730.27	1985.16	1632.12	1911.51	1618.82	1769.16	22070.2	25811.8	30216.5	26040.2	41314.5	26494.3	2621.09	2713.22	4414.25	5230.99	4862.44	3819.15	23222	31001.2	26122.3	25336.5	27259	25859.8	1301.5	1220.35	1274.71	1140.3	1211.73	1275.27	15889.6
M384T185	5.22343	0.00012638	0.0021645	0.000336896	0.0039439	1	1	1	1.56675	T3_K:T3_P	0.134399	up	11757.5	16568.2	17689.6	15213.8	16140.1	14569.1	11882.2	12870.9	11712.9	11033.1	12048.2	11075.1	8805.32	6818.08	7483.49	8120.06	8261.03	8533.81	18798.7	10330	9117.61	18157.3	18130.7	9248.89	11944.5	18965.9	13215.4	12086.5	16027.5	11233.1	3722.02	4162.44	1351.13	2113.96	1399.68	3231.27	14826
M410T52	0.156353	2.44259e-07	0.0021645	1.46974e-06	0.00375214	1	1	1	1.09781	T2_K:T2_P	0.0677205	down	84591.7	79890.1	78149.4	84628.6	87483.8	77682.5	18262.7	17715.9	17478.7	17343.8	17590.7	17615.1	918.545	578.942	670.71	587.48	689.64	708.485	4070.34	4288.37	4508.72	4559.96	4442.51	4696.87	1619.02	1838.39	1704.97	2067.09	1717.59	1689.88	31636.5	25198.3	27584	26441.7	25994.4	27611.5	13153
M353T271	0.0364853	1.25885e-13	0.0021645	1.27352e-11	0.0039439	1	1	1	2.0054	T3_K:T3_P	0.0256562	down	2166.73	1399.92	2255.85	2036.7	1259.3	1706.52	2148.02	1968.37	2056.98	596.801	1392.24	1760.31	1336	1209.01	1336.56	1216.64	487.859	1159.86	5337.39	4997.69	4927.4	5273.96	4880.1	4398.88	3782.9	3272.55	3375.42	3334.33	3040.39	2789.61	94525.1	83782.7	98991.9	81267.3	84895.3	93608.4	14503.7
M408T186	0.0528973	1.56114e-06	0.0021645	8.02476e-06	0.00440902	1	1	1	2.3387	T1_K:T1_P	0.0831782	down	1496.43	3305.75	2605.83	1617.39	2194.97	2507.84	43119.4	43228.6	44628	45676.3	42781.7	40091.5	5964.64	4610.73	6133.61	5057.05	5824.19	5717.46	18735.4	18156.5	16354.2	15669.9	16847.1	22018.9	13074.9	13003.8	13500.9	14334.5	14989.3	14643.4	18241.2	20389.2	19101.9	16800.7	16836	20052.6	16164.2
M282T71_1	5.01941	5.23614e-06	0.0021645	2.28764e-05	0.00440902	1	1	1	1.22815	T1_K:T1_P	0.176363	up	10390	10603.9	10378	8090.34	5979.23	13102.8	1722.06	2061.06	2134.12	1675.28	1895.67	2175.39	41534.1	38794.2	40429.6	41663.2	30865.4	26781.1	3142.63	3193.23	3039.31	3396.18	2059.45	2282.25	5944.89	7190.67	7126.46	6034.77	5981.61	5900.97	6155.61	4910.91	5160.59	4347.87	4537.56	5168.66	18422
M807T484	2.8166	0.00112511	0.0021645	0.00236331	0.0039439	1	1	1	1.05406	T3_K:T3_P	0.165059	up	18209.1	6464.22	6938.92	7447.99	7073.1	8391.51	8662.26	7266.64	14675.1	13741.8	12118.7	12016.3	34252.1	17055.4	13233	28008.4	14572	12862	6062.05	9010.39	14363.7	11656.1	10828.1	14144.7	32478.3	35047.4	16863.7	37701.5	15892.1	15826.8	6235.62	7545.61	11584.7	7157.33	9822.68	12262.3	15893.2
M99T55	0.16237	0.00258604	0.0021645	0.00554555	0.00440902	1	1	1	1.67853	T1_K:T1_P	0.162712	down	10354.4	9046.7	1094.14	10040.3	10021.3	9558.73	56612.8	55541.5	47642.8	51323.1	49482.8	48048.5	18336.9	17161.7	18919.6	18239.8	17842.1	17710.2	61378.7	68038.6	62918.1	63988.5	67237.3	62411.8	22872.8	23912	21972.4	22301.6	21842.4	20419.9	46697.2	46215.7	46022.5	43626.1	45200	43057	18282.6
M259T393	20.8901	4.92217e-07	0.0021645	2.71657e-06	0.00375214	1	1	1	2.13341	T2_K:T2_P	0.124387	up	1419.34	2400.98	2593.15	1918.61	2008	1562.53	2312.76	1964.12	2465.71	2152.63	2382.08	2154.87	35334.8	38734.3	34418	37250.7	40865	34865.8	2218	1445.6	1376.13	1305.76	1647.41	2608.74	7011.09	6999.82	8925.92	8501.14	6332.34	8549.67	2226.68	2835.25	2025.65	2050.41	3393.26	2218.99	12267
M191T162	3.45749	0.00947202	0.0021645	0.0179761	0.00440902	1	1	1	1.30487	T1_K:T1_P	0.069425	up	21123.9	20249	25774.6	27358.7	18207.8	23064.2	11311.6	10818	2243.11	1953.82	1742.63	11201.6	25215.4	23084.1	23925	23923.4	23326.3	24839.3	5596.33	7996.46	10120.9	5529.02	4150.53	8368.02	20733.1	21153.3	20181.5	21655.3	21715.7	21430.6	5732.19	6335.71	5832.85	1387.3	6045.45	6534.55	15009
M533T179	2.44474	0.00363692	0.0021645	0.00755605	0.00440902	1	1	1	1.04583	T1_K:T1_P	0.231857	up	24922.1	22576.6	20600.7	22932.2	23177.3	22885.8	14474.9	6325.18	5134.14	6856.31	6879.17	16407.8	12294	14537.4	11354.3	12565.2	11707.5	14563.1	9648.81	11193.8	12033.4	11845.3	10847.2	12227.1	16089.6	15602.3	16572.2	14412.2	16962.2	14784.8	11328	4116.65	11749.3	2452.83	3497.67	12232	12841.1
M238T319	0.14413	1.22259e-13	0.0021645	1.31468e-11	0.00375214	1	1	1	1.63045	T2_K:T2_P	0.0375183	down	6682.21	6296.74	7468.6	6795.88	8219.2	7430.58	17990.4	18681.5	16763.3	16435.3	16201	15209.8	6898.56	6676.33	5871.32	6266.4	6400.53	6694.8	44290.2	47484	47470.8	41153.1	46903.6	41955.6	3889.43	5339.49	3978.8	5999.54	4841.16	4780.14	25522.5	26477.2	25468	24313.1	24755.2	23842.9	14429.1
M400T257	0.0289135	2.4573e-06	0.0021645	1.18975e-05	0.00440902	1	1	1	2.16604	T1_K:T1_P	0.0838983	down	1143.32	2013.39	601.876	1335.6	1218.63	1182.28	40856.7	43471.7	44225	44122.5	45714.6	40834.5	1117.89	1268.74	1637.5	1134.24	1310.32	1189.95	29736.7	30034.8	30713.5	27922	29807	30490.5	691.571	1442.99	1264.85	1359.6	1305.36	1372.99	21736.2	18503.3	21178.3	20229.1	21917.7	21013.9	14089.9
M450T223	0.212966	1.4361e-09	0.0021645	2.49336e-08	0.00440902	1	1	1	1.05305	T1_K:T1_P	0.104473	down	8436.23	9142.38	8844.77	10311.4	9424.5	10046.2	46546.9	51983.9	44114.2	36388.4	42671	42212.6	2499.54	2372.94	2180.68	1780.29	1940.71	2535.74	40694.1	46331.2	40036.2	38193	38628.4	41019.1	2012.52	2241.12	2181.58	1980.14	2152.66	2181.94	28191.2	26518.9	26569.5	31540.9	28823	27515.6	16343.9
M175T56	4.65879	4.25105e-08	0.0021645	4.14353e-07	0.00440902	1	1	1	1.30884	T1_K:T1_P	0.08092	up	32616.4	28919.6	30114	30044	30890.5	32100.7	8176.99	6723.48	6067.28	6499.89	6359.94	5814.72	2742.03	2695.8	51261.4	3556.08	2611.81	2995.65	27865.1	27883.9	26058.9	26395.6	29048.7	28108	17229.6	14069.6	13124.6	11229.7	16307.6	17196.5	19568	19727.5	19593	19538.5	18279.8	19873.3	15865.1
M176T57	52.0226	1.5925e-13	0.0021645	2.15536e-11	0.00440902	1	1	1	2.44992	T1_K:T1_P	0.0368365	up	142962	115697	121523	141718	140459	126299	2588.03	2667.07	2485.21	2357.61	2666.52	2395.5	3645.2	3726.04	3316.44	2682.54	4816.09	4888.89	1266.63	1564.04	1431.88	1093.66	1577.54	1291.22	2520.28	2823.57	2399.89	2190	1911.32	6404.38	3455.41	3345.04	3285.96	3266.84	3088.46	2918.16	14509.8
M263T397	4.32355	3.24937e-07	0.0021645	1.91205e-06	0.0039439	1	1	1	1.36875	T3_K:T3_P	0.174559	up	6885.43	8094.9	11231.1	5911.97	5998.92	11072.6	10117.3	11843.9	7360.52	4723.83	4418.48	7154.34	15766.7	14858.1	17470.2	17005.3	25647	18024.1	4408.42	8101.94	8900.46	8764.52	8535.34	8743.42	29180.9	35071.7	29012.2	40171	42830.2	49307.3	6877.56	6709.2	9503.54	8278.6	11872.3	8932	17878.5
[truncated: 4,016 more rows]
[truncated: 23 more columns]

## Sheet: Table S5
Table S5 Comparison of Flavonoid & Geniposide contents in fruit peel at different growth stages
Flavonoid & Geniposide in POS
[truncated: 156 more rows]
[truncated: 5 more columns]

## Sheet: Table S6-1
Table S6 Expression of Flavonoid & Geniposide-related genes
[truncated: 17,079 more rows]

## Sheet: Table S6-2
Table S6 Expression of Flavonoid & Geniposide-related genes
[truncated: 30 more rows]

[truncated: 3 more sheets: Table S7, Table S8, Table S9]
